# Supplementary material for: The carbapenem inoculum effect provides insights into the molecular mechanisms underlying carbapenem resistance in the Enterobacterales
Source: mBio. 2025 Oct 2;16(11):e01540-25. doi: 10.1128/mbio.01540-25 (PMC12607900; doi:10.1128/mbio.01540-25)
Supplement: Table S3 — MICs, key gene content, and other metadata of bacterial strains in study. [file mbio.01540-25-s0002.xlsx]

## Sheet: Supp table for paper
												MIC (μg/mL) at Inoculum (CFU/mL)
Clinical ID	RB/DX ID	Genus	Species	Genotype	ST	Source	CPases	OmpF (OmpK35) status	OmpC (OmpK36) status	Replicate #	Antibiotic	12800000	6400000	3200000	1600000	800000	400000	200000	100000	50000	25000	12500	6250	3125	1562.5	IE: MIC at 1.28E7/4E5	Relevant ESBLs	All BLs	KPC	NDM	VIM	IMP	SME	OXA-48	Other OXA	CTX-M	TEM	SHV	CMY	ACT	Other BLs
AR0040	DX1240	Klebsiella	pneumoniae	Hyper-CRE	ST11	CDC & FDA AR Isolate Bank	VIM-27	Q171*	Intact_GD Insertion	1	Meropenem	1024	512	512	512	512	256	128	128	64	32	32	32	32	32	4	OXA-1, CTX-M-15	VIM-27, OXA-1, CTX-M-15	-	-	VIM-27	-	-	-	OXA-1	CTX-M-15	-	-	-	-	-
AR0040	DX1240	Klebsiella	pneumoniae	Hyper-CRE	ST11	CDC & FDA AR Isolate Bank	VIM-27	Q171*	Intact_GD Insertion	2	Meropenem	512	512	512	256	256	256	128	128	64	64	32	32	32	32	2	OXA-1, CTX-M-15	VIM-27, OXA-1, CTX-M-15	-	-	VIM-27	-	-	-	OXA-1	CTX-M-15	-	-	-	-	-
AR0040	DX1240	Klebsiella	pneumoniae	Hyper-CRE	ST11	CDC & FDA AR Isolate Bank	VIM-27	Q171*	Intact_GD Insertion	3	Meropenem	1024	512	512	512	256	256	128	128	64	64	64	32	32	32	4	OXA-1, CTX-M-15	VIM-27, OXA-1, CTX-M-15	-	-	VIM-27	-	-	-	OXA-1	CTX-M-15	-	-	-	-	-
AR0076	DX1259	Klebsiella	pneumoniae	CP-CRE	ST2938	CDC & FDA AR Isolate Bank	VIM-1	Intact	Intact	1	Meropenem	32	16	8	4	2	1	0.5	0.5	0.5	0.5	0.5	0.5	0.5	0.5	32	SHV-30, SHV-187	VIM-1, SHV-30, SHV-187	-	-	VIM-1	-	-	-	-	-	-	SHV-30, SHV-187	-	-	-
AR0076	DX1259	Klebsiella	pneumoniae	CP-CRE	ST2938	CDC & FDA AR Isolate Bank	VIM-1	Intact	Intact	2	Meropenem	64	32	16	4	1	2	1	0.5	0.5	0.5	0.5	0.5	0.5	0.5	32	SHV-30, SHV-187	VIM-1, SHV-30, SHV-187	-	-	VIM-1	-	-	-	-	-	-	SHV-30, SHV-187	-	-	-
AR0076	DX1259	Klebsiella	pneumoniae	CP-CRE	ST2938	CDC & FDA AR Isolate Bank	VIM-1	Intact	Intact	3	Meropenem	64	32	16	8	4	1	1	0.5	0.5	0.5	0.5	0.5	0.5	0.5	64	SHV-30, SHV-187	VIM-1, SHV-30, SHV-187	-	-	VIM-1	-	-	-	-	-	-	SHV-30, SHV-187	-	-	-
AR0076	DX1259	Klebsiella	pneumoniae	CP-CRE	ST2938	CDC & FDA AR Isolate Bank	VIM-1	Intact	Intact	1	Ertapenem	128	64	64	16	4	2	2	1	1	1	1	0.5	0.5	0.5	64	SHV-30, SHV-187	VIM-1, SHV-30, SHV-187	-	-	VIM-1	-	-	-	-	-	-	SHV-30, SHV-187	-	-	-
AR0076	DX1259	Klebsiella	pneumoniae	CP-CRE	ST2938	CDC & FDA AR Isolate Bank	VIM-1	Intact	Intact	2	Ertapenem	64	64	32	8	4	2	2	1	1	1	1	1	1	1	32	SHV-30, SHV-187	VIM-1, SHV-30, SHV-187	-	-	VIM-1	-	-	-	-	-	-	SHV-30, SHV-187	-	-	-
AR0076	DX1259	Klebsiella	pneumoniae	CP-CRE	ST2938	CDC & FDA AR Isolate Bank	VIM-1	Intact	Intact	3	Ertapenem	64	32	16	4	4	2	2	2	2	1	1	1	1	1	32	SHV-30, SHV-187	VIM-1, SHV-30, SHV-187	-	-	VIM-1	-	-	-	-	-	-	SHV-30, SHV-187	-	-	-
AR0135	DX1262	Klebsiella	pneumoniae	Hyper-CRE	ST101	CDC & FDA AR Isolate Bank	VIM-1	Frame Shift	Intact	1	Meropenem	16	16	4	1	1	0.5	0.5	1	0.5	0.5	0.25	0.25	0.25	0.125	32	OXA-9, TEM-1, SHV-12, SHV-106	VIM-1, OXA-9, TEM-1, SHV-12, SHV-106	-	-	VIM-1	-	-	-	OXA-9	-	TEM-1	SHV-12, SHV-106	-	-	-
AR0135	DX1262	Klebsiella	pneumoniae	Hyper-CRE	ST101	CDC & FDA AR Isolate Bank	VIM-1	Frame Shift	Intact	2	Meropenem	16	4	8	4	8	4	0.5	0.5	0.5	0.5	0.25	0.5	0.25	0.25	4	OXA-9, TEM-1, SHV-12, SHV-106	VIM-1, OXA-9, TEM-1, SHV-12, SHV-106	-	-	VIM-1	-	-	-	OXA-9	-	TEM-1	SHV-12, SHV-106	-	-	-
AR0135	DX1262	Klebsiella	pneumoniae	Hyper-CRE	ST101	CDC & FDA AR Isolate Bank	VIM-1	Frame Shift	Intact	3	Meropenem	16	2	2	1	1	1	1	0.5	0.5	0.5	0.5	0.25	0.5	0.125	16	OXA-9, TEM-1, SHV-12, SHV-106	VIM-1, OXA-9, TEM-1, SHV-12, SHV-106	-	-	VIM-1	-	-	-	OXA-9	-	TEM-1	SHV-12, SHV-106	-	-	-
AR0135	DX1262	Klebsiella	pneumoniae	Hyper-CRE	ST101	CDC & FDA AR Isolate Bank	VIM-1	Frame Shift	Intact	1	Ertapenem	128	64	32	16	16	16	8	8	4	4	4	4	4	4	8	OXA-9, TEM-1, SHV-12, SHV-106	VIM-1, OXA-9, TEM-1, SHV-12, SHV-106	-	-	VIM-1	-	-	-	OXA-9	-	TEM-1	SHV-12, SHV-106	-	-	-
AR0135	DX1262	Klebsiella	pneumoniae	Hyper-CRE	ST101	CDC & FDA AR Isolate Bank	VIM-1	Frame Shift	Intact	2	Ertapenem	64	32	16	16	16	8	8	8	8	8	4	8	4	4	8	OXA-9, TEM-1, SHV-12, SHV-106	VIM-1, OXA-9, TEM-1, SHV-12, SHV-106	-	-	VIM-1	-	-	-	OXA-9	-	TEM-1	SHV-12, SHV-106	-	-	-
AR0135	DX1262	Klebsiella	pneumoniae	Hyper-CRE	ST101	CDC & FDA AR Isolate Bank	VIM-1	Frame Shift	Intact	3	Ertapenem	64	64	32	16	16	16	16	8	16	8	4	4	4	8	4	OXA-9, TEM-1, SHV-12, SHV-106	VIM-1, OXA-9, TEM-1, SHV-12, SHV-106	-	-	VIM-1	-	-	-	OXA-9	-	TEM-1	SHV-12, SHV-106	-	-	-
AR0154	DX1263	Enterobacter	cloacae	CP-CRE	ST1015	CDC & FDA AR Isolate Bank	VIM-1	Intact	Intact	1	Meropenem	32	16	8	4	1	0.5	0.5	0.5	0.25	0.25	0.25	0.25	0.25	0.25	64	TEM-1, SHV-12, SHV-30	VIM-1, TEM-1, SHV-12, SHV-30, ACT-40	-	-	VIM-1	-	-	-	-	-	TEM-1	SHV-12, SHV-30	-	ACT-40	-
AR0154	DX1263	Enterobacter	cloacae	CP-CRE	ST1015	CDC & FDA AR Isolate Bank	VIM-1	Intact	Intact	2	Meropenem	64	16	8	4	2	1	0.5	0.5	0.5	0.25	0.25	0.25	0.25	0.25	64	TEM-1, SHV-12, SHV-30	VIM-1, TEM-1, SHV-12, SHV-30, ACT-40	-	-	VIM-1	-	-	-	-	-	TEM-1	SHV-12, SHV-30	-	ACT-40	-
AR0154	DX1263	Enterobacter	cloacae	CP-CRE	ST1015	CDC & FDA AR Isolate Bank	VIM-1	Intact	Intact	3	Meropenem	64	16	16	4	2	1	2	0.5	0.5	0.5	0.5	0.25	0.5	0.25	64	TEM-1, SHV-12, SHV-30	VIM-1, TEM-1, SHV-12, SHV-30, ACT-40	-	-	VIM-1	-	-	-	-	-	TEM-1	SHV-12, SHV-30	-	ACT-40	-
AR0154	DX1263	Enterobacter	cloacae	CP-CRE	ST1015	CDC & FDA AR Isolate Bank	VIM-1	Intact	Intact	1	Ertapenem	64	64	32	16	8	1	2	2	2	1	2	1	1	1	64	TEM-1, SHV-12, SHV-30	VIM-1, TEM-1, SHV-12, SHV-30, ACT-40	-	-	VIM-1	-	-	-	-	-	TEM-1	SHV-12, SHV-30	-	ACT-40	-
AR0154	DX1263	Enterobacter	cloacae	CP-CRE	ST1015	CDC & FDA AR Isolate Bank	VIM-1	Intact	Intact	2	Ertapenem	64	32	16	4	2	2	2	2	2	2	1	1	1	1	32	TEM-1, SHV-12, SHV-30	VIM-1, TEM-1, SHV-12, SHV-30, ACT-40	-	-	VIM-1	-	-	-	-	-	TEM-1	SHV-12, SHV-30	-	ACT-40	-
AR0154	DX1263	Enterobacter	cloacae	CP-CRE	ST1015	CDC & FDA AR Isolate Bank	VIM-1	Intact	Intact	3	Ertapenem	64	32	16	8	8	4	4	4	2	2	4	2	2	2	16	TEM-1, SHV-12, SHV-30	VIM-1, TEM-1, SHV-12, SHV-30, ACT-40	-	-	VIM-1	-	-	-	-	-	TEM-1	SHV-12, SHV-30	-	ACT-40	-
BAA2468	RB556	Enterobacter	cloacae	Hyper-CRE	ST93	American Type Culture Collection	NDM-1	Intact	Frame Shift	1	Meropenem	512	512	256	256	256	256	128	128	128	128	128	128	128	128	2	OXA-9, OXA-1, CTX-M-15, TEM-1	NDM-1, OXA-9, OXA-1, CTX-M-15, TEM-1, ACT-7	-	NDM-1	-	-	-	-	OXA-9, OXA-1	CTX-M-15	TEM-1	-	-	ACT-7	-
BAA2468	RB556	Enterobacter	cloacae	Hyper-CRE	ST93	American Type Culture Collection	NDM-1	Intact	Frame Shift	2	Meropenem	512	512	512	256	256	256	256	256	256	256	128	128	64	128	2	OXA-9, OXA-1, CTX-M-15, TEM-1	NDM-1, OXA-9, OXA-1, CTX-M-15, TEM-1, ACT-7	-	NDM-1	-	-	-	-	OXA-9, OXA-1	CTX-M-15	TEM-1	-	-	ACT-7	-
BAA2468	RB556	Enterobacter	cloacae	Hyper-CRE	ST93	American Type Culture Collection	NDM-1	Intact	Frame Shift	3	Meropenem	1024	512	512	256	256	256	256	256	256	256	256	256	256	128	4	OXA-9, OXA-1, CTX-M-15, TEM-1	NDM-1, OXA-9, OXA-1, CTX-M-15, TEM-1, ACT-7	-	NDM-1	-	-	-	-	OXA-9, OXA-1	CTX-M-15	TEM-1	-	-	ACT-7	-
BAA2468	RB556	Enterobacter	cloacae	Hyper-CRE	ST93	American Type Culture Collection	NDM-1	Intact	Frame Shift	1	Ertapenem	1024	1024	1024	512	512	512	512	512	512	512	512	512	512	512	2	OXA-9, OXA-1, CTX-M-15, TEM-1	NDM-1, OXA-9, OXA-1, CTX-M-15, TEM-1, ACT-7	-	NDM-1	-	-	-	-	OXA-9, OXA-1	CTX-M-15	TEM-1	-	-	ACT-7	-
BAA2468	RB556	Enterobacter	cloacae	Hyper-CRE	ST93	American Type Culture Collection	NDM-1	Intact	Frame Shift	2	Ertapenem	2048	1024	1024	1024	1024	1024	512	512	512	512	512	512	512	512	2	OXA-9, OXA-1, CTX-M-15, TEM-1	NDM-1, OXA-9, OXA-1, CTX-M-15, TEM-1, ACT-7	-	NDM-1	-	-	-	-	OXA-9, OXA-1	CTX-M-15	TEM-1	-	-	ACT-7	-
BAA2468	RB556	Enterobacter	cloacae	Hyper-CRE	ST93	American Type Culture Collection	NDM-1	Intact	Frame Shift	3	Ertapenem	2048	1024	1024	1024	1024	1024	1024	1024	1024	1024	1024	1024	1024	1024	2	OXA-9, OXA-1, CTX-M-15, TEM-1	NDM-1, OXA-9, OXA-1, CTX-M-15, TEM-1, ACT-7	-	NDM-1	-	-	-	-	OXA-9, OXA-1	CTX-M-15	TEM-1	-	-	ACT-7	-
BAA2469	RB557	Escherichia	coli	CP-CRE	ST131	American Type Culture Collection	NDM-1	Intact	Intact_ST131	1	Meropenem	256	128	64	32	16	8	4	4	2	2	2	2	2	2	32	OXA-1	NDM-1, OXA-1, CMY-6	-	NDM-1	-	-	-	-	OXA-1	-	-	-	CMY-6	-	-
BAA2469	RB557	Escherichia	coli	CP-CRE	ST131	American Type Culture Collection	NDM-1	Intact	Intact_ST131	2	Meropenem	256	128	64	32	32	16	8	4	4	2	2	2	2	2	16	OXA-1	NDM-1, OXA-1, CMY-6	-	NDM-1	-	-	-	-	OXA-1	-	-	-	CMY-6	-	-
BAA2469	RB557	Escherichia	coli	CP-CRE	ST131	American Type Culture Collection	NDM-1	Intact	Intact_ST131	3	Meropenem	256	128	64	64	32	16	8	4	4	4	2	2	2	2	16	OXA-1	NDM-1, OXA-1, CMY-6	-	NDM-1	-	-	-	-	OXA-1	-	-	-	CMY-6	-	-
BAA2469	RB557	Escherichia	coli	CP-CRE	ST131	American Type Culture Collection	NDM-1	Intact	Intact_ST131	1	Ertapenem	128	128	64	32	16	16	16	16	7	8	8	8	8	8	8	OXA-1	NDM-1, OXA-1, CMY-6	-	NDM-1	-	-	-	-	OXA-1	-	-	-	CMY-6	-	-
BAA2469	RB557	Escherichia	coli	CP-CRE	ST131	American Type Culture Collection	NDM-1	Intact	Intact_ST131	2	Ertapenem	256	128	64	64	32	32	16	16	16	8	8	8	8	8	8	OXA-1	NDM-1, OXA-1, CMY-6	-	NDM-1	-	-	-	-	OXA-1	-	-	-	CMY-6	-	-
BAA2469	RB557	Escherichia	coli	CP-CRE	ST131	American Type Culture Collection	NDM-1	Intact	Intact_ST131	3	Ertapenem	256	128	128	64	32	32	32	16	16	16	8	8	8	8	8	OXA-1	NDM-1, OXA-1, CMY-6	-	NDM-1	-	-	-	-	OXA-1	-	-	-	CMY-6	-	-
BAA2472	RB560	Klebsiella	pneumoniae	Hyper-CRE	ST14	American Type Culture Collection	NDM-1	Intact	Intact_GD Insertion	1	Meropenem	256	256	128	128	128	64	64	64	64	64	64	64	64	64	4	OXA-9, CTX-M-15, TEM-1, TEM-122, SHV-127	NDM-1, OXA-9, CTX-M-15, TEM-1, TEM-122, SHV-127, CMY-4	-	NDM-1	-	-	-	-	OXA-9	CTX-M-15	TEM-1, TEM-122	SHV-127	CMY-4	-	-
BAA2472	RB560	Klebsiella	pneumoniae	Hyper-CRE	ST14	American Type Culture Collection	NDM-1	Intact	Intact_GD Insertion	2	Meropenem	512	512	256	256	256	128	128	128	64	64	64	64	64	64	4	OXA-9, CTX-M-15, TEM-1, TEM-122, SHV-127	NDM-1, OXA-9, CTX-M-15, TEM-1, TEM-122, SHV-127, CMY-4	-	NDM-1	-	-	-	-	OXA-9	CTX-M-15	TEM-1, TEM-122	SHV-127	CMY-4	-	-
BAA2472	RB560	Klebsiella	pneumoniae	Hyper-CRE	ST14	American Type Culture Collection	NDM-1	Intact	Intact_GD Insertion	3	Meropenem	512	512	256	256	128	128	128	128	128	128	128	128	128	64	4	OXA-9, CTX-M-15, TEM-1, TEM-122, SHV-127	NDM-1, OXA-9, CTX-M-15, TEM-1, TEM-122, SHV-127, CMY-4	-	NDM-1	-	-	-	-	OXA-9	CTX-M-15	TEM-1, TEM-122	SHV-127	CMY-4	-	-
BAA2523	RB553	Escherichia	coli	CP-CRE	ST38	American Type Culture Collection	OXA-48	Intact	Intact_ST131	1	Meropenem	2	1	2	0.5	0.25	0.25	0.125	0.25	0.125	0.25	0.125	0.125	0.125	0.125	8	CTX-M-122, TEM-1	OXA-48, CTX-M-122, TEM-1	-	-	-	-	-	OXA-48	-	CTX-M-122	TEM-1	-	-	-	-
BAA2523	RB553	Escherichia	coli	CP-CRE	ST38	American Type Culture Collection	OXA-48	Intact	Intact_ST131	2	Meropenem	2	1	1	0.5	0.5	0.25	0.125	0.125	0.125	0.125	0.125	0.125	0.125	0.125	8	CTX-M-122, TEM-1	OXA-48, CTX-M-122, TEM-1	-	-	-	-	-	OXA-48	-	CTX-M-122	TEM-1	-	-	-	-
BAA2523	RB553	Escherichia	coli	CP-CRE	ST38	American Type Culture Collection	OXA-48	Intact	Intact_ST131	3	Meropenem	2	1	1	2	1	1	0.25	0.25	0.25	0.25	0.25	0.125	0.125	0.125	2	CTX-M-122, TEM-1	OXA-48, CTX-M-122, TEM-1	-	-	-	-	-	OXA-48	-	CTX-M-122	TEM-1	-	-	-	-
BAA2523	RB553	Escherichia	coli	CP-CRE	ST38	American Type Culture Collection	OXA-48	Intact	Intact_ST131	1	Ertapenem	4	2	2	2	4	1	1	1	1	1	1	1	1	1	4	CTX-M-122, TEM-1	OXA-48, CTX-M-122, TEM-1	-	-	-	-	-	OXA-48	-	CTX-M-122	TEM-1	-	-	-	-
BAA2523	RB553	Escherichia	coli	CP-CRE	ST38	American Type Culture Collection	OXA-48	Intact	Intact_ST131	2	Ertapenem	16	4	4	8	4	4	4	2	2	2	2	2	2	2	4	CTX-M-122, TEM-1	OXA-48, CTX-M-122, TEM-1	-	-	-	-	-	OXA-48	-	CTX-M-122	TEM-1	-	-	-	-
BAA2523	RB553	Escherichia	coli	CP-CRE	ST38	American Type Culture Collection	OXA-48	Intact	Intact_ST131	3	Ertapenem	16	8	4	8	2	2	4	4	2	4	2	2	2	2	8	CTX-M-122, TEM-1	OXA-48, CTX-M-122, TEM-1	-	-	-	-	-	OXA-48	-	CTX-M-122	TEM-1	-	-	-	-
BAA2524	RB554	Klebsiella	pneumoniae	CP-CRE	ST45	American Type Culture Collection	OXA-48	Intact	Intact	1	Meropenem	8	4	2	2	1	0.5	0.25	0.5	0.25	0.125	0.125	0.25	0.125	0.25	16	TEM-1, SHV-145	OXA-48, TEM-1, SHV-145	-	-	-	-	-	OXA-48	-	-	TEM-1	SHV-145	-	-	-
BAA2524	RB554	Klebsiella	pneumoniae	CP-CRE	ST45	American Type Culture Collection	OXA-48	Intact	Intact	2	Meropenem	2	2	1	0.5	0.5	0.25	0.25	0.125	0.25	0.25	0.125	0.125	0.125	0.125	8	TEM-1, SHV-145	OXA-48, TEM-1, SHV-145	-	-	-	-	-	OXA-48	-	-	TEM-1	SHV-145	-	-	-
BAA2524	RB554	Klebsiella	pneumoniae	CP-CRE	ST45	American Type Culture Collection	OXA-48	Intact	Intact	3	Meropenem	4	4	2	1	1	0.5	0.5	0.25	0.25	0.25	0.25	0.25	0.125	0.125	8	TEM-1, SHV-145	OXA-48, TEM-1, SHV-145	-	-	-	-	-	OXA-48	-	-	TEM-1	SHV-145	-	-	-
BAA2524	RB554	Klebsiella	pneumoniae	CP-CRE	ST45	American Type Culture Collection	OXA-48	Intact	Intact	1	Ertapenem	8	8	4	4	2	1	1	1	1	1	1	1	0.5	1	8	TEM-1, SHV-145	OXA-48, TEM-1, SHV-145	-	-	-	-	-	OXA-48	-	-	TEM-1	SHV-145	-	-	-
BAA2524	RB554	Klebsiella	pneumoniae	CP-CRE	ST45	American Type Culture Collection	OXA-48	Intact	Intact	2	Ertapenem	16	8	8	4	4	4	2	2	4	2	2	2	2	2	4	TEM-1, SHV-145	OXA-48, TEM-1, SHV-145	-	-	-	-	-	OXA-48	-	-	TEM-1	SHV-145	-	-	-
BAA2524	RB554	Klebsiella	pneumoniae	CP-CRE	ST45	American Type Culture Collection	OXA-48	Intact	Intact	3	Ertapenem	16	16	8	16	4	4	4	2	2	2	2	2	2	2	4	TEM-1, SHV-145	OXA-48, TEM-1, SHV-145	-	-	-	-	-	OXA-48	-	-	TEM-1	SHV-145	-	-	-
BAA2525	RB555	Providencia	rettgeri	CP-CRE	NA	American Type Culture Collection	OXA-181	Intact	Intact	1	Meropenem	4	4	2	4	2	2	0.5	0.5	0.5	0.5	0.5	0.5	0.5	0.5	2	-	OXA-181, no others	-	-	-	-	-	OXA-181	-	-	-	-	-	-	no others
BAA2525	RB555	Providencia	rettgeri	CP-CRE	NA	American Type Culture Collection	OXA-181	Intact	Intact	2	Meropenem	4	4	2	4	2	1	1	2	1	2	1	0.5	0.5	0.5	4	-	OXA-181, no others	-	-	-	-	-	OXA-181	-	-	-	-	-	-	no others
BAA2525	RB555	Providencia	rettgeri	CP-CRE	NA	American Type Culture Collection	OXA-181	Intact	Intact	3	Meropenem	8	4	4	2	2	1	1	1	0.5	0.5	0.5	0.5	0.5	0.5	8	-	OXA-181, no others	-	-	-	-	-	OXA-181	-	-	-	-	-	-	no others
BAA2525	RB555	Providencia	rettgeri	CP-CRE	NA	American Type Culture Collection	OXA-181	Intact	Intact	1	Ertapenem	4	2	2	1	1	1	0.5	0.5	0.5	0.25	0.25	0.25	0.125	0.125	4	-	OXA-181, no others	-	-	-	-	-	OXA-181	-	-	-	-	-	-	no others
BAA2525	RB555	Providencia	rettgeri	CP-CRE	NA	American Type Culture Collection	OXA-181	Intact	Intact	2	Ertapenem	4	2	2	1	1	0.5	0.5	0.5	0.5	0.5	0.5	0.5	0.5	0.5	8	-	OXA-181, no others	-	-	-	-	-	OXA-181	-	-	-	-	-	-	no others
BAA2525	RB555	Providencia	rettgeri	CP-CRE	NA	American Type Culture Collection	OXA-181	Intact	Intact	3	Ertapenem	8	4	4	2	2	1	0.5	1	0.5	0.5	0.5	0.5	0.5	0.5	8	-	OXA-181, no others	-	-	-	-	-	OXA-181	-	-	-	-	-	-	no others
BIDMC108	RB804	Citrobacter	portucalensis	CP-CRE	NA	Beth Israel Deaconess Medical Center	KPC-3	Intact	Intact	1	Meropenem	64	64	32	8	16	4	2	2	2	1	1	1	1	1	16	OXA-9, TEM-1	KPC-3, OXA-9, TEM-1, CMY-77	KPC-3	-	-	-	-	-	OXA-9	-	TEM-1	-	CMY-77	-	-
BIDMC108	RB804	Citrobacter	portucalensis	CP-CRE	NA	Beth Israel Deaconess Medical Center	KPC-3	Intact	Intact	2	Meropenem	128	128	64	32	16	8	4	4	4	2	2	2	2	1	16	OXA-9, TEM-1	KPC-3, OXA-9, TEM-1, CMY-77	KPC-3	-	-	-	-	-	OXA-9	-	TEM-1	-	CMY-77	-	-
BIDMC108	RB804	Citrobacter	portucalensis	CP-CRE	NA	Beth Israel Deaconess Medical Center	KPC-3	Intact	Intact	3	Meropenem	256	64	64	16	8	8	4	4	2	2	2	1	1	1	32	OXA-9, TEM-1	KPC-3, OXA-9, TEM-1, CMY-77	KPC-3	-	-	-	-	-	OXA-9	-	TEM-1	-	CMY-77	-	-
BIDMC111	DX1118	Escherichia	coli	PD-CRE	ST131	Beth Israel Deaconess Medical Center	-	Disrupted by IS1R	IS1A in promoter region	1	Meropenem	4	4	4	4	4	4	4	4	4	4	4	4	4	2	1	OXA-1, CTX-M-15	OXA-1, CTX-M-15, EC	-	-	-	-	-	-	OXA-1	CTX-M-15	-	-	-	-	EC
BIDMC111	DX1118	Escherichia	coli	PD-CRE	ST131	Beth Israel Deaconess Medical Center	-	Disrupted by IS1R	IS1A in promoter region	2	Meropenem	4	4	4	4	4	4	4	4	4	4	2	2	2	2	1	OXA-1, CTX-M-15	OXA-1, CTX-M-15, EC	-	-	-	-	-	-	OXA-1	CTX-M-15	-	-	-	-	EC
BIDMC111	DX1118	Escherichia	coli	PD-CRE	ST131	Beth Israel Deaconess Medical Center	-	Disrupted by IS1R	IS1A in promoter region	3	Meropenem	4	4	4	4	4	4	4	4	4	2	4	2	2	2	1	OXA-1, CTX-M-15	OXA-1, CTX-M-15, EC	-	-	-	-	-	-	OXA-1	CTX-M-15	-	-	-	-	EC
BIDMC115	RB787	Escherichia	coli	CP-CRE	ST648	Beth Israel Deaconess Medical Center	KPC-2	Intact	Intact	1	Meropenem	64	32	16	8	4	4	2	2	1	1	1	1	1	0.5	16	-	KPC-2, EC	KPC-2	-	-	-	-	-	-	-	-	-	-	-	EC
BIDMC115	RB787	Escherichia	coli	CP-CRE	ST648	Beth Israel Deaconess Medical Center	KPC-2	Intact	Intact	2	Meropenem	64	32	16	8	8	4	2	2	2	1	1	1	1	0.5	16	-	KPC-2, EC	KPC-2	-	-	-	-	-	-	-	-	-	-	-	EC
BIDMC115	RB787	Escherichia	coli	CP-CRE	ST648	Beth Israel Deaconess Medical Center	KPC-2	Intact	Intact	3	Meropenem	64	32	16	8	8	4	2	1	1	1	1	0.5	0.5	0.5	16	-	KPC-2, EC	KPC-2	-	-	-	-	-	-	-	-	-	-	-	EC
BIDMC115	RB787	Escherichia	coli	CP-CRE	ST648	Beth Israel Deaconess Medical Center	KPC-2	Intact	Intact	1	Ertapenem	256	128	64	32	32	16	8	8	4	8	4	4	4	4	16	-	KPC-2, EC	KPC-2	-	-	-	-	-	-	-	-	-	-	-	EC
BIDMC115	RB787	Escherichia	coli	CP-CRE	ST648	Beth Israel Deaconess Medical Center	KPC-2	Intact	Intact	2	Ertapenem	256	256	128	64	32	32	16	16	16	8	8	8	8	8	8	-	KPC-2, EC	KPC-2	-	-	-	-	-	-	-	-	-	-	-	EC
BIDMC115	RB787	Escherichia	coli	CP-CRE	ST648	Beth Israel Deaconess Medical Center	KPC-2	Intact	Intact	3	Ertapenem	256	256	258	64	32	16	16	8	16	8	8	8	8	8	16	-	KPC-2, EC	KPC-2	-	-	-	-	-	-	-	-	-	-	-	EC
BIDMC117	DX1451	Klebsiella	pneumoniae	CP-CRE	ST355	Beth Israel Deaconess Medical Center	KPC-2	Intact	Intact	1	Meropenem	128	128	32	16	16	16	8	4	1	1	1	0.5	0.5	0.5	8	-	KPC-2, LEN	KPC-2	-	-	-	-	-	-	-	-	-	-	-	LEN
BIDMC117	DX1451	Klebsiella	pneumoniae	CP-CRE	ST355	Beth Israel Deaconess Medical Center	KPC-2	Intact	Intact	2	Meropenem	256	128	64	16	16	16	8	4	1	2	1	0.5	0.5	0.5	16	-	KPC-2, LEN	KPC-2	-	-	-	-	-	-	-	-	-	-	-	LEN
BIDMC117	DX1451	Klebsiella	pneumoniae	CP-CRE	ST355	Beth Israel Deaconess Medical Center	KPC-2	Intact	Intact	3	Meropenem	256	128	64	16	16	16	8	8	1	1	0.5	0.5	1	0.5	16	-	KPC-2, LEN	KPC-2	-	-	-	-	-	-	-	-	-	-	-	LEN
BIDMC120	RB788	Enterobacter	cloacae	Hyper-CRE	ST64	Beth Israel Deaconess Medical Center	KPC-4	Less than 90% reference	Intact	1	Meropenem	16	8	4	2	2	2	2	1	1	0.5	0.5	0.5	0.5	0.5	8	OXA-129	KPC-4, OXA-129, ACT-45	KPC-4	-	-	-	-	-	OXA-129	-	-	-	-	ACT-45	-
BIDMC120	RB788	Enterobacter	cloacae	Hyper-CRE	ST64	Beth Israel Deaconess Medical Center	KPC-4	Less than 90% reference	Intact	2	Meropenem	8	4	4	2	2	2	2	2	2	1	1	0.5	0.5	0.5	4	OXA-129	KPC-4, OXA-129, ACT-45	KPC-4	-	-	-	-	-	OXA-129	-	-	-	-	ACT-45	-
BIDMC120	RB788	Enterobacter	cloacae	Hyper-CRE	ST64	Beth Israel Deaconess Medical Center	KPC-4	Less than 90% reference	Intact	3	Meropenem	8	4	2	2	2	2	2	2	1	1	1	1	0.5	0.25	4	OXA-129	KPC-4, OXA-129, ACT-45	KPC-4	-	-	-	-	-	OXA-129	-	-	-	-	ACT-45	-
BIDMC120	RB788	Enterobacter	cloacae	Hyper-CRE	ST64	Beth Israel Deaconess Medical Center	KPC-4	Less than 90% reference	Intact	1	Ertapenem	32	16	8	8	8	8	4	4	4	4	4	4	8	8	4	OXA-129	KPC-4, OXA-129, ACT-45	KPC-4	-	-	-	-	-	OXA-129	-	-	-	-	ACT-45	-
BIDMC120	RB788	Enterobacter	cloacae	Hyper-CRE	ST64	Beth Israel Deaconess Medical Center	KPC-4	Less than 90% reference	Intact	2	Ertapenem	16	16	8	8	8	8	8	4	8	4	4	4	4	4	2	OXA-129	KPC-4, OXA-129, ACT-45	KPC-4	-	-	-	-	-	OXA-129	-	-	-	-	ACT-45	-
BIDMC120	RB788	Enterobacter	cloacae	Hyper-CRE	ST64	Beth Israel Deaconess Medical Center	KPC-4	Less than 90% reference	Intact	3	Ertapenem	32	16	16	8	8	8	8	4	4	4	4	4	4	4	4	OXA-129	KPC-4, OXA-129, ACT-45	KPC-4	-	-	-	-	-	OXA-129	-	-	-	-	ACT-45	-
BIDMC18B	RB464	Klebsiella	pneumoniae	Hyper-CRE	ST258	Beth Israel Deaconess Medical Center	KPC-2	Frame Shift	Intact	1	Meropenem	128	256	128	64	64	32	16	8	8	4	4	2	2	2	4	SHV-11, SHV-12	KPC-2, SHV-11, SHV-12	KPC-2	-	-	-	-	-	-	-	-	SHV-11, SHV-12	-	-	-
BIDMC18B	RB464	Klebsiella	pneumoniae	Hyper-CRE	ST258	Beth Israel Deaconess Medical Center	KPC-2	Frame Shift	Intact	2	Meropenem	256	128	128	64	64	32	32	16	8	4	4	4	4	4	8	SHV-11, SHV-12	KPC-2, SHV-11, SHV-12	KPC-2	-	-	-	-	-	-	-	-	SHV-11, SHV-12	-	-	-
BIDMC18B	RB464	Klebsiella	pneumoniae	Hyper-CRE	ST258	Beth Israel Deaconess Medical Center	KPC-2	Frame Shift	Intact	3	Meropenem	256	128	128	64	64	32	32	8	8	4	4	4	2	2	8	SHV-11, SHV-12	KPC-2, SHV-11, SHV-12	KPC-2	-	-	-	-	-	-	-	-	SHV-11, SHV-12	-	-	-
BIDMC18B	RB464	Klebsiella	pneumoniae	Hyper-CRE	ST258	Beth Israel Deaconess Medical Center	KPC-2	Frame Shift	Intact	1	Ertapenem	1024	1024	1024	256	256	128	64	32	32	16	16	16	16	16	8	SHV-11, SHV-12	KPC-2, SHV-11, SHV-12	KPC-2	-	-	-	-	-	-	-	-	SHV-11, SHV-12	-	-	-
BIDMC18B	RB464	Klebsiella	pneumoniae	Hyper-CRE	ST258	Beth Israel Deaconess Medical Center	KPC-2	Frame Shift	Intact	2	Ertapenem	1024	512	512	512	256	256	64	32	32	16	32	16	16	16	4	SHV-11, SHV-12	KPC-2, SHV-11, SHV-12	KPC-2	-	-	-	-	-	-	-	-	SHV-11, SHV-12	-	-	-
BIDMC18B	RB464	Klebsiella	pneumoniae	Hyper-CRE	ST258	Beth Israel Deaconess Medical Center	KPC-2	Frame Shift	Intact	3	Ertapenem	1024	1024	512	512	256	128	64	32	32	16	16	16	16	16	8	SHV-11, SHV-12	KPC-2, SHV-11, SHV-12	KPC-2	-	-	-	-	-	-	-	-	SHV-11, SHV-12	-	-	-
BIDMC20b	DX1452	Escherichia	coli	CP-CRE	ST131	Beth Israel Deaconess Medical Center	KPC-3	Intact	Intact	1	Meropenem	64	32	16	8	8	2	1	1	0.5	0.5	0.25	0.25	0.25	0.25	32	-	KPC-3, EC	KPC-3	-	-	-	-	-	-	-	-	-	-	-	EC
BIDMC20b	DX1452	Escherichia	coli	CP-CRE	ST131	Beth Israel Deaconess Medical Center	KPC-3	Intact	Intact	2	Meropenem	128	64	32	16	8	4	2	1	1	0.5	0.5	0.5	0.25	0.25	32	-	KPC-3, EC	KPC-3	-	-	-	-	-	-	-	-	-	-	-	EC
BIDMC20b	DX1452	Escherichia	coli	CP-CRE	ST131	Beth Israel Deaconess Medical Center	KPC-3	Intact	Intact	3	Meropenem	256	128	32	16	8	4	4	2	1	0.5	0.5	0.25	0.5	0.5	64	-	KPC-3, EC	KPC-3	-	-	-	-	-	-	-	-	-	-	-	EC
BIDMC20b	DX1452	Escherichia	coli	CP-CRE	ST131	Beth Israel Deaconess Medical Center	KPC-3	Intact	Intact	1	Ertapenem	256	128	128	64	32	32	16	32	16	16	16	16	16	16	8	-	KPC-3, EC	KPC-3	-	-	-	-	-	-	-	-	-	-	-	EC
BIDMC20b	DX1452	Escherichia	coli	CP-CRE	ST131	Beth Israel Deaconess Medical Center	KPC-3	Intact	Intact	2	Ertapenem	512	256	128	64	64	32	32	32	16	16	16	32	16	16	16	-	KPC-3, EC	KPC-3	-	-	-	-	-	-	-	-	-	-	-	EC
BIDMC20b	DX1452	Escherichia	coli	CP-CRE	ST131	Beth Israel Deaconess Medical Center	KPC-3	Intact	Intact	3	Ertapenem	512	256	128	64	64	32	32	16	32	16	16	8	16	16	16	-	KPC-3, EC	KPC-3	-	-	-	-	-	-	-	-	-	-	-	EC
BIDMC34	RB456	Klebsiella	aerogenes	Hyper-CRE	ST258	Beth Israel Deaconess Medical Center	KPC-2	Frame Shift	Intact	1	Meropenem	256	256	256	64	128	32	16	16	8	4	4	4	4	4	8	SHV-11, SHV-12	KPC-2, SHV-11, SHV-12	KPC-2	-	-	-	-	-	-	-	-	SHV-11, SHV-12	-	-	-
BIDMC34	RB456	Klebsiella	aerogenes	Hyper-CRE	ST258	Beth Israel Deaconess Medical Center	KPC-2	Frame Shift	Intact	2	Meropenem	256	256	128	64	64	32	16	8	4	8	4	4	4	4	8	SHV-11, SHV-12	KPC-2, SHV-11, SHV-12	KPC-2	-	-	-	-	-	-	-	-	SHV-11, SHV-12	-	-	-
BIDMC34	RB456	Klebsiella	aerogenes	Hyper-CRE	ST258	Beth Israel Deaconess Medical Center	KPC-2	Frame Shift	Intact	3	Meropenem	256	256	128	128	64	64	32	16	8	4	8	4	4	2	4	SHV-11, SHV-12	KPC-2, SHV-11, SHV-12	KPC-2	-	-	-	-	-	-	-	-	SHV-11, SHV-12	-	-	-
BIDMC35	RB552	Klebsiella	pneumoniae	PD-CRE	ST17	Beth Israel Deaconess Medical Center	-	Intact	Disrupted by IS102	1	Meropenem	256	128	128	128	128	128	64	64	32	64	32	32	32	32	2	OXA-663, SHV-11	OXA-663, SHV-11	-	-	-	-	-	-	OXA-663	-	-	SHV-11	-	-	-
BIDMC35	RB552	Klebsiella	pneumoniae	PD-CRE	ST17	Beth Israel Deaconess Medical Center	-	Intact	Disrupted by IS102	2	Meropenem	128	128	128	128	128	128	64	64	64	64	64	32	32	32	1	OXA-663, SHV-11	OXA-663, SHV-11	-	-	-	-	-	-	OXA-663	-	-	SHV-11	-	-	-
BIDMC35	RB552	Klebsiella	pneumoniae	PD-CRE	ST17	Beth Israel Deaconess Medical Center	-	Intact	Disrupted by IS102	3	Meropenem	128	64	64	128	64	64	64	64	64	64	64	64	32	32	2	OXA-663, SHV-11	OXA-663, SHV-11	-	-	-	-	-	-	OXA-663	-	-	SHV-11	-	-	-
BIDMC43a	DX1282	Escherichia	coli	CP-CRE	ST648	Beth Israel Deaconess Medical Center	KPC-2	Intact	Intact	1	Meropenem	16	8	4	2	2	2	1	0.5	0.5	0.5	0.25	0.125	0.125	0.125	8	SHV-12	KPC-2, SHV-12, EC	KPC-2	-	-	-	-	-	-	-	-	SHV-12	-	-	EC
BIDMC43a	DX1282	Escherichia	coli	CP-CRE	ST648	Beth Israel Deaconess Medical Center	KPC-2	Intact	Intact	2	Meropenem	16	8	8	4	4	4	2	2	2	1	1	2	2	1	4	SHV-12	KPC-2, SHV-12, EC	KPC-2	-	-	-	-	-	-	-	-	SHV-12	-	-	EC
BIDMC43a	DX1282	Escherichia	coli	CP-CRE	ST648	Beth Israel Deaconess Medical Center	KPC-2	Intact	Intact	3	Meropenem	16	16	8	8	8	2	4	2	2	1	1	1	1	1	8	SHV-12	KPC-2, SHV-12, EC	KPC-2	-	-	-	-	-	-	-	-	SHV-12	-	-	EC
BIDMC43a	DX1282	Escherichia	coli	CP-CRE	ST648	Beth Israel Deaconess Medical Center	KPC-2	Intact	Intact	1	Ertapenem	256	128	64	32	16	8	4	4	2	2	2	2	1	1	32	SHV-12	KPC-2, SHV-12, EC	KPC-2	-	-	-	-	-	-	-	-	SHV-12	-	-	EC
BIDMC43a	DX1282	Escherichia	coli	CP-CRE	ST648	Beth Israel Deaconess Medical Center	KPC-2	Intact	Intact	2	Ertapenem	256	256	128	34	32	16	4	4	4	4	4	2	2	2	16	SHV-12	KPC-2, SHV-12, EC	KPC-2	-	-	-	-	-	-	-	-	SHV-12	-	-	EC
BIDMC43a	DX1282	Escherichia	coli	CP-CRE	ST648	Beth Israel Deaconess Medical Center	KPC-2	Intact	Intact	3	Ertapenem	256	128	64	32	16	4	8	8	4	4	4	2	2	2	64	SHV-12	KPC-2, SHV-12, EC	KPC-2	-	-	-	-	-	-	-	-	SHV-12	-	-	EC
BIDMC43b	DX1455	Escherichia	coli	CP-CRE	ST648	Beth Israel Deaconess Medical Center	KPC-2	Intact	Intact	1	Meropenem	16	16	8	4	4	2	0.5	0.5	0.5	0.25	0.25	0.25	0.125	0.125	8	SHV-12	KPC-2, SHV-12, EC	KPC-2	-	-	-	-	-	-	-	-	SHV-12	-	-	EC
BIDMC43b	DX1455	Escherichia	coli	CP-CRE	ST648	Beth Israel Deaconess Medical Center	KPC-2	Intact	Intact	2	Meropenem	32	16	8	8	4	4	1	1	0.5	0.25	0.25	0.5	0.5	0.25	8	SHV-12	KPC-2, SHV-12, EC	KPC-2	-	-	-	-	-	-	-	-	SHV-12	-	-	EC
BIDMC43b	DX1455	Escherichia	coli	CP-CRE	ST648	Beth Israel Deaconess Medical Center	KPC-2	Intact	Intact	3	Meropenem	32	16	8	8	4	2	1	0.5	0.5	0.5	0.25	0.25	0.25	0.25	16	SHV-12	KPC-2, SHV-12, EC	KPC-2	-	-	-	-	-	-	-	-	SHV-12	-	-	EC
BIDMC43b	DX1455	Escherichia	coli	CP-CRE	ST648	Beth Israel Deaconess Medical Center	KPC-2	Intact	Intact	1	Ertapenem	128	128	64	32	16	8	2	2	2	1	1	0.5	0.5	0.5	16	SHV-12	KPC-2, SHV-12, EC	KPC-2	-	-	-	-	-	-	-	-	SHV-12	-	-	EC
BIDMC43b	DX1455	Escherichia	coli	CP-CRE	ST648	Beth Israel Deaconess Medical Center	KPC-2	Intact	Intact	2	Ertapenem	128	64	32	8	4	2	2	1	2	2	1	2	1	1	64	SHV-12	KPC-2, SHV-12, EC	KPC-2	-	-	-	-	-	-	-	-	SHV-12	-	-	EC
BIDMC43b	DX1455	Escherichia	coli	CP-CRE	ST648	Beth Israel Deaconess Medical Center	KPC-2	Intact	Intact	3	Ertapenem	256	128	64	32	32	16	8	8	2	2	2	4	2	2	16	SHV-12	KPC-2, SHV-12, EC	KPC-2	-	-	-	-	-	-	-	-	SHV-12	-	-	EC
BIDMC44	DX1124	Serratia	marcescens	CP-CRE	NA	Beth Israel Deaconess Medical Center	SME-2	Not Found	Not Found	1	Meropenem	1024	512	256	128	128	128	32	32	16	2	1	0.5	0.5	0.5	8	-	SME-2, SRT-2	-	-	-	-	SME-2	-	-	-	-	-	-	-	SRT-2
BIDMC44	DX1124	Serratia	marcescens	CP-CRE	NA	Beth Israel Deaconess Medical Center	SME-2	Not Found	Not Found	2	Meropenem	1024	512	512	128	128	128	32	16	4	1	0.5	0.5	0.5	0.5	8	-	SME-2, SRT-2	-	-	-	-	SME-2	-	-	-	-	-	-	-	SRT-2
BIDMC44	DX1124	Serratia	marcescens	CP-CRE	NA	Beth Israel Deaconess Medical Center	SME-2	Not Found	Not Found	3	Meropenem	2048	1024	512	256	128	128	64	32	32	8	2	1	0.5	0.5	16	-	SME-2, SRT-2	-	-	-	-	SME-2	-	-	-	-	-	-	-	SRT-2
BIDMC44	DX1124	Serratia	marcescens	CP-CRE	NA	Beth Israel Deaconess Medical Center	SME-2	Not Found	Not Found	1	Ertapenem	1024	512	256	256	128	64	32	32	16	16	4	1	1	1	16	-	SME-2, SRT-2	-	-	-	-	SME-2	-	-	-	-	-	-	-	SRT-2
BIDMC44	DX1124	Serratia	marcescens	CP-CRE	NA	Beth Israel Deaconess Medical Center	SME-2	Not Found	Not Found	2	Ertapenem	512	512	512	128	256	64	64	64	32	16	8	2	0.5	0.5	8	-	SME-2, SRT-2	-	-	-	-	SME-2	-	-	-	-	-	-	-	SRT-2
BIDMC44	DX1124	Serratia	marcescens	CP-CRE	NA	Beth Israel Deaconess Medical Center	SME-2	Not Found	Not Found	3	Ertapenem	1024	512	256	128	128	64	64	32	16	4	2	0.5	0.25	0.25	16	-	SME-2, SRT-2	-	-	-	-	SME-2	-	-	-	-	-	-	-	SRT-2
BIDMC46a	DX1025	Klebsiella	pneumoniae	PD-CRE	ST37	Beth Israel Deaconess Medical Center	-	Truncated	Frame Shift	1	Meropenem	2	2	2	2	2	2	2	2	2	2	2	2	1	2	1	TEM-1, SHV-11	TEM-1, SHV-11	-	-	-	-	-	-	-	-	TEM-1	SHV-11	-	-	-
BIDMC46a	DX1025	Klebsiella	pneumoniae	PD-CRE	ST37	Beth Israel Deaconess Medical Center	-	Truncated	Frame Shift	2	Meropenem	4	4	4	4	4	2	2	2	2	2	2	2	2	2	2	TEM-1, SHV-11	TEM-1, SHV-11	-	-	-	-	-	-	-	-	TEM-1	SHV-11	-	-	-
BIDMC46a	DX1025	Klebsiella	pneumoniae	PD-CRE	ST37	Beth Israel Deaconess Medical Center	-	Truncated	Frame Shift	3	Meropenem	4	4	4	2	2	2	4	2	2	2	2	2	2	2	2	TEM-1, SHV-11	TEM-1, SHV-11	-	-	-	-	-	-	-	-	TEM-1	SHV-11	-	-	-
BIDMC46a	DX1025	Klebsiella	pneumoniae	PD-CRE	ST37	Beth Israel Deaconess Medical Center	-	Truncated	Frame Shift	1	Ertapenem	64	32	32	32	32	32	32	32	32	32	32	32	32	32	2	TEM-1, SHV-11	TEM-1, SHV-11	-	-	-	-	-	-	-	-	TEM-1	SHV-11	-	-	-
BIDMC46a	DX1025	Klebsiella	pneumoniae	PD-CRE	ST37	Beth Israel Deaconess Medical Center	-	Truncated	Frame Shift	2	Ertapenem	128	128	64	128	128	32	32	64	64	32	64	32	16	8	4	TEM-1, SHV-11	TEM-1, SHV-11	-	-	-	-	-	-	-	-	TEM-1	SHV-11	-	-	-
BIDMC46a	DX1025	Klebsiella	pneumoniae	PD-CRE	ST37	Beth Israel Deaconess Medical Center	-	Truncated	Frame Shift	3	Ertapenem	128	128	128	128	64	32	32	64	64	64	64	32	32	16	4	TEM-1, SHV-11	TEM-1, SHV-11	-	-	-	-	-	-	-	-	TEM-1	SHV-11	-	-	-
BIDMC58	DX1453	Escherichia	coli	CP-CRE	ST131	Beth Israel Deaconess Medical Center	KPC-3	Intact	Intact	1	Meropenem	128	64	32	16	16	8	4	2	2	1	0.5	0.5	0.5	0.5	16	-	KPC-3, EC	KPC-3	-	-	-	-	-	-	-	-	-	-	-	EC
BIDMC58	DX1453	Escherichia	coli	CP-CRE	ST131	Beth Israel Deaconess Medical Center	KPC-3	Intact	Intact	2	Meropenem	256	128	64	32	16	8	8	4	4	4	1	1	1	1	32	-	KPC-3, EC	KPC-3	-	-	-	-	-	-	-	-	-	-	-	EC
BIDMC58	DX1453	Escherichia	coli	CP-CRE	ST131	Beth Israel Deaconess Medical Center	KPC-3	Intact	Intact	3	Meropenem	256	256	128	64	32	16	8	8	4	4	1	1	1	1	16	-	KPC-3, EC	KPC-3	-	-	-	-	-	-	-	-	-	-	-	EC
BIDMC62	DX1454	Escherichia	coli	CP-CRE	ST131	Beth Israel Deaconess Medical Center	KPC-2	Intact	Intact	1	Meropenem	64	64	32	16	8	8	4	4	2	1	1	0.5	0.5	0.5	8	TEM-1, SHV-11	KPC-2, TEM-1, SHV-11	KPC-2	-	-	-	-	-	-	-	TEM-1	SHV-11	-	-	-
BIDMC62	DX1454	Escherichia	coli	CP-CRE	ST131	Beth Israel Deaconess Medical Center	KPC-2	Intact	Intact	2	Meropenem	128	64	32	32	16	8	8	4	2	4	1	0.5	0.5	0.5	16	TEM-1, SHV-11	KPC-2, TEM-1, SHV-11	KPC-2	-	-	-	-	-	-	-	TEM-1	SHV-11	-	-	-
BIDMC62	DX1454	Escherichia	coli	CP-CRE	ST131	Beth Israel Deaconess Medical Center	KPC-2	Intact	Intact	3	Meropenem	256	128	64	2	16	8	8	4	2	2	1	1	0.5	0.5	32	TEM-1, SHV-11	KPC-2, TEM-1, SHV-11	KPC-2	-	-	-	-	-	-	-	TEM-1	SHV-11	-	-	-
BIDMC66	DX1237	Enterobacter	hormaechei	Hyper-CRE	ST171	Beth Israel Deaconess Medical Center	KPC-4, IMP-13	Truncated	Intact	1	Meropenem	16	8	4	4	2	2	1	1	0.5	0.5	0.5	0.5	0.25	0.25	8	OXA-129	KPC-4, IMP-13, OXA-129, ACT-45	KPC-4	-	-	IMP-13	-	-	OXA-129	-	-	-	-	ACT-45	-
BIDMC66	DX1237	Enterobacter	hormaechei	Hyper-CRE	ST171	Beth Israel Deaconess Medical Center	KPC-4, IMP-13	Truncated	Intact	2	Meropenem	16	8	2	2	2	1	1	1	1	1	0.25	0.5	0.5	0.25	16	OXA-129	KPC-4, IMP-13, OXA-129, ACT-45	KPC-4	-	-	IMP-13	-	-	OXA-129	-	-	-	-	ACT-45	-
BIDMC66	DX1237	Enterobacter	hormaechei	Hyper-CRE	ST171	Beth Israel Deaconess Medical Center	KPC-4, IMP-13	Truncated	Intact	3	Meropenem	16	8	4	2	4	1	2	1	1	0.5	0.5	0.25	0.25	0.5	16	OXA-129	KPC-4, IMP-13, OXA-129, ACT-45	KPC-4	-	-	IMP-13	-	-	OXA-129	-	-	-	-	ACT-45	-
BIDMC66	DX1237	Enterobacter	hormaechei	Hyper-CRE	ST171	Beth Israel Deaconess Medical Center	KPC-4, IMP-13	Truncated	Intact	1	Ertapenem	32	16	8	4	4	4	4	4	4	4	4	4	4	4	8	OXA-129	KPC-4, IMP-13, OXA-129, ACT-45	KPC-4	-	-	IMP-13	-	-	OXA-129	-	-	-	-	ACT-45	-
BIDMC66	DX1237	Enterobacter	hormaechei	Hyper-CRE	ST171	Beth Israel Deaconess Medical Center	KPC-4, IMP-13	Truncated	Intact	2	Ertapenem	32	16	16	8	8	8	4	4	4	4	4	4	4	4	4	OXA-129	KPC-4, IMP-13, OXA-129, ACT-45	KPC-4	-	-	IMP-13	-	-	OXA-129	-	-	-	-	ACT-45	-
BIDMC66	DX1237	Enterobacter	hormaechei	Hyper-CRE	ST171	Beth Israel Deaconess Medical Center	KPC-4, IMP-13	Truncated	Intact	3	Ertapenem	32	16	16	8	8	8	8	8	8	8	8	4	4	4	4	OXA-129	KPC-4, IMP-13, OXA-129, ACT-45	KPC-4	-	-	IMP-13	-	-	OXA-129	-	-	-	-	ACT-45	-
BIDMC87	DX1180	Enterobacter	hormaechei	PD-CRE	ST45	Beth Israel Deaconess Medical Center	-	Intact	Disrupted by IS1A	1	Meropenem	16	8	8	8	8	8	8	8	8	8	8	8	8	8	2	-	ACT-17	-	-	-	-	-	-	-	-	-	-	-	ACT-17	-
BIDMC87	DX1180	Enterobacter	hormaechei	PD-CRE	ST45	Beth Israel Deaconess Medical Center	-	Intact	Disrupted by IS1A	2	Meropenem	16	16	8	8	8	8	8	8	8	8	8	8	8	8	2	-	ACT-17	-	-	-	-	-	-	-	-	-	-	-	ACT-17	-
BIDMC87	DX1180	Enterobacter	hormaechei	PD-CRE	ST45	Beth Israel Deaconess Medical Center	-	Intact	Disrupted by IS1A	3	Meropenem	16	16	8	16	16	8	16	8	8	8	8	8	8	8	2	-	ACT-17	-	-	-	-	-	-	-	-	-	-	-	ACT-17	-
BIDMC87	DX1180	Enterobacter	hormaechei	PD-CRE	ST45	Beth Israel Deaconess Medical Center	-	Intact	Disrupted by IS1A	1	Ertapenem	256	256	128	128	128	128	128	128	128	128	128	128	128	128	2	-	ACT-17	-	-	-	-	-	-	-	-	-	-	-	ACT-17	-
BIDMC87	DX1180	Enterobacter	hormaechei	PD-CRE	ST45	Beth Israel Deaconess Medical Center	-	Intact	Disrupted by IS1A	2	Ertapenem	128	128	128	128	128	128	128	128	64	128	64	128	64	64	1	-	ACT-17	-	-	-	-	-	-	-	-	-	-	-	ACT-17	-
BIDMC87	DX1180	Enterobacter	hormaechei	PD-CRE	ST45	Beth Israel Deaconess Medical Center	-	Intact	Disrupted by IS1A	3	Ertapenem	128	128	128	128	128	128	128	128	128	128	128	64	64	128	1	-	ACT-17	-	-	-	-	-	-	-	-	-	-	-	ACT-17	-
BIDMC91	DX1026	Klebsiella	pneumoniae	PD-CRE	ST16	Beth Israel Deaconess Medical Center	-	Frame Shift	Truncated	1	Meropenem	8	8	8	8	8	8	8	8	8	8	8	8	4	8	1	OXA-1, SHV-12	OXA-1, SHV-12	-	-	-	-	-	-	OXA-1	-	-	SHV-12	-	-	-
BIDMC91	DX1026	Klebsiella	pneumoniae	PD-CRE	ST16	Beth Israel Deaconess Medical Center	-	Frame Shift	Truncated	2	Meropenem	16	16	16	16	16	8	8	8	8	8	8	8	8	8	2	OXA-1, SHV-12	OXA-1, SHV-12	-	-	-	-	-	-	OXA-1	-	-	SHV-12	-	-	-
BIDMC91	DX1026	Klebsiella	pneumoniae	PD-CRE	ST16	Beth Israel Deaconess Medical Center	-	Frame Shift	Truncated	3	Meropenem	16	16	16	16	8	8	8	8	8	8	8	8	8	8	2	OXA-1, SHV-12	OXA-1, SHV-12	-	-	-	-	-	-	OXA-1	-	-	SHV-12	-	-	-
BIDMC91	DX1026	Klebsiella	pneumoniae	PD-CRE	ST16	Beth Israel Deaconess Medical Center	-	Frame Shift	Truncated	1	Ertapenem	128	128	128	128	128	128	64	128	64	64	32	32	32	32	1	OXA-1, SHV-12	OXA-1, SHV-12	-	-	-	-	-	-	OXA-1	-	-	SHV-12	-	-	-
BIDMC91	DX1026	Klebsiella	pneumoniae	PD-CRE	ST16	Beth Israel Deaconess Medical Center	-	Frame Shift	Truncated	2	Ertapenem	128	128	128	128	128	128	128	128	128	128	128	64	128	64	1	OXA-1, SHV-12	OXA-1, SHV-12	-	-	-	-	-	-	OXA-1	-	-	SHV-12	-	-	-
BIDMC91	DX1026	Klebsiella	pneumoniae	PD-CRE	ST16	Beth Israel Deaconess Medical Center	-	Frame Shift	Truncated	3	Ertapenem	128	128	128	128	128	128	128	128	64	64	64	64	64	64	1	OXA-1, SHV-12	OXA-1, SHV-12	-	-	-	-	-	-	OXA-1	-	-	SHV-12	-	-	-
BWH15	RB268	Klebsiella	pneumoniae	CP-CRE	ST258	Brigham and Women's Hospital	KPC-4	Intact	Intact	1	Meropenem	32	32	16	16	2	2	1	1	0.5	0.5	1	0.5	0.5	0.5	16	TEM-1, SHV-1	KPC-4, TEM-1, SHV-1	KPC-4	-	-	-	-	-	-	-	TEM-1	SHV-1	-	-	-
BWH15	RB268	Klebsiella	pneumoniae	CP-CRE	ST258	Brigham and Women's Hospital	KPC-4	Intact	Intact	2	Meropenem	32	32	16	16	8	4	2	2	2	2	2	1	1	1	8	TEM-1, SHV-1	KPC-4, TEM-1, SHV-1	KPC-4	-	-	-	-	-	-	-	TEM-1	SHV-1	-	-	-
BWH15	RB268	Klebsiella	pneumoniae	CP-CRE	ST258	Brigham and Women's Hospital	KPC-4	Intact	Intact	3	Meropenem	64	32	16	16	8	4	2	2	1	2	1	1	1	1	16	TEM-1, SHV-1	KPC-4, TEM-1, SHV-1	KPC-4	-	-	-	-	-	-	-	TEM-1	SHV-1	-	-	-
BWH15	RB268	Klebsiella	pneumoniae	CP-CRE	ST258	Brigham and Women's Hospital	KPC-4	Intact	Intact	1	Ertapenem	256	128	128	64	32	8	4	4	2	2	2	2	2	2	32	TEM-1, SHV-1	KPC-4, TEM-1, SHV-1	KPC-4	-	-	-	-	-	-	-	TEM-1	SHV-1	-	-	-
BWH15	RB268	Klebsiella	pneumoniae	CP-CRE	ST258	Brigham and Women's Hospital	KPC-4	Intact	Intact	2	Ertapenem	128	128	64	64	64	16	8	8	4	4	2	4	2	2	8	TEM-1, SHV-1	KPC-4, TEM-1, SHV-1	KPC-4	-	-	-	-	-	-	-	TEM-1	SHV-1	-	-	-
BWH15	RB268	Klebsiella	pneumoniae	CP-CRE	ST258	Brigham and Women's Hospital	KPC-4	Intact	Intact	3	Ertapenem	128	128	64	64	64	16	8	8	4	4	2	2	2	2	8	TEM-1, SHV-1	KPC-4, TEM-1, SHV-1	KPC-4	-	-	-	-	-	-	-	TEM-1	SHV-1	-	-	-
BWH2	RB551	Klebsiella	pneumoniae	Hyper-CRE	ST101	Brigham and Women's Hospital	OXA-48	Frame Shift	Intact_GD Insertion	1	Meropenem	32	32	32	32	16	16	8	8	8	8	8	8	8	8	2	OXA-1, CTX-M-15	OXA-48, OXA-1, CTX-M-15	-	-	-	-	-	OXA-48	OXA-1	CTX-M-15	-	-	-	-	-
BWH2	RB551	Klebsiella	pneumoniae	Hyper-CRE	ST101	Brigham and Women's Hospital	OXA-48	Frame Shift	Intact_GD Insertion	2	Meropenem	32	32	32	32	16	16	16	8	8	8	8	8	8	8	2	OXA-1, CTX-M-15	OXA-48, OXA-1, CTX-M-15	-	-	-	-	-	OXA-48	OXA-1	CTX-M-15	-	-	-	-	-
BWH2	RB551	Klebsiella	pneumoniae	Hyper-CRE	ST101	Brigham and Women's Hospital	OXA-48	Frame Shift	Intact_GD Insertion	3	Meropenem	32	32	32	16	16	16	16	16	8	16	16	8	16	8	2	OXA-1, CTX-M-15	OXA-48, OXA-1, CTX-M-15	-	-	-	-	-	OXA-48	OXA-1	CTX-M-15	-	-	-	-	-
BWH2	RB551	Klebsiella	pneumoniae	Hyper-CRE	ST101	Brigham and Women's Hospital	OXA-48	Frame Shift	Intact_GD Insertion	1	Ertapenem	256	256	256	128	128	128	128	128	128	128	128	64	64	64	2	OXA-1, CTX-M-15	OXA-48, OXA-1, CTX-M-15	-	-	-	-	-	OXA-48	OXA-1	CTX-M-15	-	-	-	-	-
BWH2	RB551	Klebsiella	pneumoniae	Hyper-CRE	ST101	Brigham and Women's Hospital	OXA-48	Frame Shift	Intact_GD Insertion	2	Ertapenem	256	256	256	128	128	128	128	128	128	128	64	128	64	64	2	OXA-1, CTX-M-15	OXA-48, OXA-1, CTX-M-15	-	-	-	-	-	OXA-48	OXA-1	CTX-M-15	-	-	-	-	-
BWH2	RB551	Klebsiella	pneumoniae	Hyper-CRE	ST101	Brigham and Women's Hospital	OXA-48	Frame Shift	Intact_GD Insertion	3	Ertapenem	256	256	256	128	128	128	128	128	128	128	64	64	64	64	2	OXA-1, CTX-M-15	OXA-48, OXA-1, CTX-M-15	-	-	-	-	-	OXA-48	OXA-1	CTX-M-15	-	-	-	-	-
BWH22	RB287	Klebsiella	pneumoniae	Hyper-CRE	ST258	Brigham and Women's Hospital	KPC-2	Frame Shift	Intact_GD Insertion	1	Meropenem	2048	1024	512	512	256	128	128	128	128	64	64	64	64	128	16	TEM-1, SHV-11	KPC-2, TEM-1, SHV-11	KPC-2	-	-	-	-	-	-	-	TEM-1	SHV-11	-	-	-
BWH22	RB287	Klebsiella	pneumoniae	Hyper-CRE	ST258	Brigham and Women's Hospital	KPC-2	Frame Shift	Intact_GD Insertion	2	Meropenem	1024	1024	512	256	256	256	128	128	128	128	64	64	64	64	4	TEM-1, SHV-11	KPC-2, TEM-1, SHV-11	KPC-2	-	-	-	-	-	-	-	TEM-1	SHV-11	-	-	-
BWH22	RB287	Klebsiella	pneumoniae	Hyper-CRE	ST258	Brigham and Women's Hospital	KPC-2	Frame Shift	Intact_GD Insertion	3	Meropenem	1024	512	512	256	128	128	256	128	128	64	128	64	64	64	8	TEM-1, SHV-11	KPC-2, TEM-1, SHV-11	KPC-2	-	-	-	-	-	-	-	TEM-1	SHV-11	-	-	-
BWH22	RB287	Klebsiella	pneumoniae	Hyper-CRE	ST258	Brigham and Women's Hospital	KPC-2	Frame Shift	Intact_GD Insertion	1	Ertapenem	2048	2048	2048	1024	512	1024	512	256	256	512	256	256	256	256	2	TEM-1, SHV-11	KPC-2, TEM-1, SHV-11	KPC-2	-	-	-	-	-	-	-	TEM-1	SHV-11	-	-	-
BWH22	RB287	Klebsiella	pneumoniae	Hyper-CRE	ST258	Brigham and Women's Hospital	KPC-2	Frame Shift	Intact_GD Insertion	2	Ertapenem	2048	2048	1024	1024	1024	512	512	512	256	256	256	256	256	256	4	TEM-1, SHV-11	KPC-2, TEM-1, SHV-11	KPC-2	-	-	-	-	-	-	-	TEM-1	SHV-11	-	-	-
BWH22	RB287	Klebsiella	pneumoniae	Hyper-CRE	ST258	Brigham and Women's Hospital	KPC-2	Frame Shift	Intact_GD Insertion	3	Ertapenem	4096	2048	2048	1024	1024	1024	1024	1024	1024	1024	1024	1024	512	512	4	TEM-1, SHV-11	KPC-2, TEM-1, SHV-11	KPC-2	-	-	-	-	-	-	-	TEM-1	SHV-11	-	-	-
BWH23	RB259	Serratia	marcescens	CP-CRE	NA	Brigham and Women's Hospital	SME-4	Intact	Intact	1	Meropenem	2048	1024	512	256	128	64	16	8	2	1	0.5	0.25	0.25	0.25	32	-	SME-4, SRT-2	-	-	-	-	SME-4	-	-	-	-	-	-	-	SRT-2
BWH23	RB259	Serratia	marcescens	CP-CRE	NA	Brigham and Women's Hospital	SME-4	Intact	Intact	2	Meropenem	1024	512	256	128	128	64	32	16	8	4	1	2	0.5	0.5	16	-	SME-4, SRT-2	-	-	-	-	SME-4	-	-	-	-	-	-	-	SRT-2
BWH23	RB259	Serratia	marcescens	CP-CRE	NA	Brigham and Women's Hospital	SME-4	Intact	Intact	3	Meropenem	2048	1024	512	256	128	64	64	64	16	8	2	2	0.5	0.5	32	-	SME-4, SRT-2	-	-	-	-	SME-4	-	-	-	-	-	-	-	SRT-2
BWH23	RB259	Serratia	marcescens	CP-CRE	NA	Brigham and Women's Hospital	SME-4	Intact	Intact	1	Ertapenem	512	512	256	256	128	64	32	16	4	1	1	0.5	0.5	0.5	8	-	SME-4, SRT-2	-	-	-	-	SME-4	-	-	-	-	-	-	-	SRT-2
BWH23	RB259	Serratia	marcescens	CP-CRE	NA	Brigham and Women's Hospital	SME-4	Intact	Intact	2	Ertapenem	1024	512	512	256	256	128	32	16	8	2	1	0.5	0.5	0.5	8	-	SME-4, SRT-2	-	-	-	-	SME-4	-	-	-	-	-	-	-	SRT-2
BWH23	RB259	Serratia	marcescens	CP-CRE	NA	Brigham and Women's Hospital	SME-4	Intact	Intact	3	Ertapenem	512	512	512	256	256	128	64	32	16	4	2	2	0.5	0.5	4	-	SME-4, SRT-2	-	-	-	-	SME-4	-	-	-	-	-	-	-	SRT-2
BWH24	DX1283	Escherichia	coli	CP-CRE	ST131	Brigham and Women's Hospital	KPC-3	Intact	Intact	1	Meropenem	32	32	16	8	4	4	1	2	2	1	1	0.5	0.5	0.25	8	-	KPC-3, EC	KPC-3	-	-	-	-	-	-	-	-	-	-	-	EC
BWH24	DX1283	Escherichia	coli	CP-CRE	ST131	Brigham and Women's Hospital	KPC-3	Intact	Intact	2	Meropenem	64	16	16	8	4	4	1	1	0.5	0.5	0.5	0.25	0.25	0.25	16	-	KPC-3, EC	KPC-3	-	-	-	-	-	-	-	-	-	-	-	EC
BWH24	DX1283	Escherichia	coli	CP-CRE	ST131	Brigham and Women's Hospital	KPC-3	Intact	Intact	3	Meropenem	32	32	16	8	4	2	2	1	0.5	0.5	0.5	0.5	0.25	0.25	16	-	KPC-3, EC	KPC-3	-	-	-	-	-	-	-	-	-	-	-	EC
BWH24	DX1283	Escherichia	coli	CP-CRE	ST131	Brigham and Women's Hospital	KPC-3	Intact	Intact	1	Ertapenem	128	64	32	16	8	8	4	4	4	4	2	2	2	2	16	-	KPC-3, EC	KPC-3	-	-	-	-	-	-	-	-	-	-	-	EC
BWH24	DX1283	Escherichia	coli	CP-CRE	ST131	Brigham and Women's Hospital	KPC-3	Intact	Intact	2	Ertapenem	256	128	64	32	32	32	8	8	8	8	4	4	4	2	8	-	KPC-3, EC	KPC-3	-	-	-	-	-	-	-	-	-	-	-	EC
BWH24	DX1283	Escherichia	coli	CP-CRE	ST131	Brigham and Women's Hospital	KPC-3	Intact	Intact	3	Ertapenem	256	128	64	32	32	16	16	8	8	4	8	4	4	4	16	-	KPC-3, EC	KPC-3	-	-	-	-	-	-	-	-	-	-	-	EC
BWH36	RB271	Klebsiella	pneumoniae	Hyper-CRE	ST258	Brigham and Women's Hospital	KPC-3	Frame Shift	Intact	1	Meropenem	32	32	32	16	16	8	2	1	1	1	0.5	0.25	0.5	0.25	4	TEM-1, SHV-12	KPC-3, TEM-1, SHV-12	KPC-3	-	-	-	-	-	-	-	TEM-1	SHV-12	-	-	-
BWH36	RB271	Klebsiella	pneumoniae	Hyper-CRE	ST258	Brigham and Women's Hospital	KPC-3	Frame Shift	Intact	2	Meropenem	32	32	32	16	16	8	2	2	1	1	0.5	0.5	0.25	0.5	4	TEM-1, SHV-12	KPC-3, TEM-1, SHV-12	KPC-3	-	-	-	-	-	-	-	TEM-1	SHV-12	-	-	-
BWH36	RB271	Klebsiella	pneumoniae	Hyper-CRE	ST258	Brigham and Women's Hospital	KPC-3	Frame Shift	Intact	3	Meropenem	64	64	32	32	16	8	4	4	2	0.5	0.5	0.5	0.25	0.5	8	TEM-1, SHV-12	KPC-3, TEM-1, SHV-12	KPC-3	-	-	-	-	-	-	-	TEM-1	SHV-12	-	-	-
BWH36	RB271	Klebsiella	pneumoniae	Hyper-CRE	ST258	Brigham and Women's Hospital	KPC-3	Frame Shift	Intact	1	Ertapenem	128	128	64	64	16	8	8	4	4	2	2	2	1	1	16	TEM-1, SHV-12	KPC-3, TEM-1, SHV-12	KPC-3	-	-	-	-	-	-	-	TEM-1	SHV-12	-	-	-
BWH36	RB271	Klebsiella	pneumoniae	Hyper-CRE	ST258	Brigham and Women's Hospital	KPC-3	Frame Shift	Intact	2	Ertapenem	128	128	128	64	64	16	8	8	4	2	2	2	2	2	8	TEM-1, SHV-12	KPC-3, TEM-1, SHV-12	KPC-3	-	-	-	-	-	-	-	TEM-1	SHV-12	-	-	-
BWH36	RB271	Klebsiella	pneumoniae	Hyper-CRE	ST258	Brigham and Women's Hospital	KPC-3	Frame Shift	Intact	3	Ertapenem	128	128	128	32	32	16	8	4	4	2	4	4	2	2	8	TEM-1, SHV-12	KPC-3, TEM-1, SHV-12	KPC-3	-	-	-	-	-	-	-	TEM-1	SHV-12	-	-	-
BWH37	DX1284	Enterobacter	hormaechei	Hyper-CRE	ST64	Brigham and Women's Hospital	KPC-4	Frame Shift	Intact	1	Meropenem	16	16	4	4	4	4	2	2	2	2	2	2	2	2	4	OXA-129	KPC-4, OXA-129, ACT-45	KPC-4	-	-	-	-	-	OXA-129	-	-	-	-	ACT-45	-
BWH37	DX1284	Enterobacter	hormaechei	Hyper-CRE	ST64	Brigham and Women's Hospital	KPC-4	Frame Shift	Intact	2	Meropenem	16	16	8	8	8	4	4	4	4	4	2	2	2	2	4	OXA-129	KPC-4, OXA-129, ACT-45	KPC-4	-	-	-	-	-	OXA-129	-	-	-	-	ACT-45	-
BWH37	DX1284	Enterobacter	hormaechei	Hyper-CRE	ST64	Brigham and Women's Hospital	KPC-4	Frame Shift	Intact	3	Meropenem	32	16	8	8	4	4	4	4	4	4	4	2	2	2	8	OXA-129	KPC-4, OXA-129, ACT-45	KPC-4	-	-	-	-	-	OXA-129	-	-	-	-	ACT-45	-
BWH37	DX1284	Enterobacter	hormaechei	Hyper-CRE	ST64	Brigham and Women's Hospital	KPC-4	Frame Shift	Intact	1	Ertapenem	64	64	32	32	32	32	32	16	16	32	16	16	16	8	2	OXA-129	KPC-4, OXA-129, ACT-45	KPC-4	-	-	-	-	-	OXA-129	-	-	-	-	ACT-45	-
BWH37	DX1284	Enterobacter	hormaechei	Hyper-CRE	ST64	Brigham and Women's Hospital	KPC-4	Frame Shift	Intact	2	Ertapenem	64	64	64	32	32	32	32	32	32	32	16	16	16	16	2	OXA-129	KPC-4, OXA-129, ACT-45	KPC-4	-	-	-	-	-	OXA-129	-	-	-	-	ACT-45	-
BWH37	DX1284	Enterobacter	hormaechei	Hyper-CRE	ST64	Brigham and Women's Hospital	KPC-4	Frame Shift	Intact	3	Ertapenem	128	64	64	64	64	32	32	32	32	16	32	16	16	16	4	OXA-129	KPC-4, OXA-129, ACT-45	KPC-4	-	-	-	-	-	OXA-129	-	-	-	-	ACT-45	-
BWH39	RB476	Enterobacter	hormaechei	CP-CRE	ST78	Brigham and Women's Hospital	KPC-4	Intact	Intact	1	Meropenem	16	16	16	8	8	8	4	8	4	4	4	4	4	2	2	-	KPC-4, ACT-24, LAP-2	KPC-4	-	-	-	-	-	-	-	-	-	-	ACT-24	LAP-2
BWH39	RB476	Enterobacter	hormaechei	CP-CRE	ST78	Brigham and Women's Hospital	KPC-4	Intact	Intact	2	Meropenem	16	8	8	8	8	8	4	4	4	4	4	4	4	2	2	-	KPC-4, ACT-24, LAP-2	KPC-4	-	-	-	-	-	-	-	-	-	-	ACT-24	LAP-2
BWH39	RB476	Enterobacter	hormaechei	CP-CRE	ST78	Brigham and Women's Hospital	KPC-4	Intact	Intact	3	Meropenem	16	16	16	8	8	8	8	4	4	4	4	4	4	2	2	-	KPC-4, ACT-24, LAP-2	KPC-4	-	-	-	-	-	-	-	-	-	-	ACT-24	LAP-2
BWH39	RB476	Enterobacter	hormaechei	CP-CRE	ST78	Brigham and Women's Hospital	KPC-4	Intact	Intact	1	Ertapenem	64	32	32	16	16	16	8	8	8	8	8	4	4	4	4	-	KPC-4, ACT-24, LAP-2	KPC-4	-	-	-	-	-	-	-	-	-	-	ACT-24	LAP-2
BWH39	RB476	Enterobacter	hormaechei	CP-CRE	ST78	Brigham and Women's Hospital	KPC-4	Intact	Intact	2	Ertapenem	128	64	64	32	32	16	16	16	8	8	8	8	4	4	8	-	KPC-4, ACT-24, LAP-2	KPC-4	-	-	-	-	-	-	-	-	-	-	ACT-24	LAP-2
BWH39	RB476	Enterobacter	hormaechei	CP-CRE	ST78	Brigham and Women's Hospital	KPC-4	Intact	Intact	3	Ertapenem	64	64	64	32	32	16	32	8	8	8	8	4	16	4	4	-	KPC-4, ACT-24, LAP-2	KPC-4	-	-	-	-	-	-	-	-	-	-	ACT-24	LAP-2
BWH40	RB547	Escherichia	coli	PD-CRE	ST405	Brigham and Women's Hospital	-	Frame Shift	Intact	1	Meropenem	1	1	1	1	2	1	2	1	1	1	1	1	1	1	1	CTX-M-15	CTX-M-15, EC	-	-	-	-	-	-	-	CTX-M-15	-	-	-	-	EC
BWH40	RB547	Escherichia	coli	PD-CRE	ST405	Brigham and Women's Hospital	-	Frame Shift	Intact	2	Meropenem	2	2	2	2	2	2	2	1	1	1	1	1	1	1	1	CTX-M-15	CTX-M-15, EC	-	-	-	-	-	-	-	CTX-M-15	-	-	-	-	EC
BWH40	RB547	Escherichia	coli	PD-CRE	ST405	Brigham and Women's Hospital	-	Frame Shift	Intact	3	Meropenem	1	2	2	2	2	2	2	2	2	2	1	1	1	1	0.5	CTX-M-15	CTX-M-15, EC	-	-	-	-	-	-	-	CTX-M-15	-	-	-	-	EC
BWH40	RB547	Escherichia	coli	PD-CRE	ST405	Brigham and Women's Hospital	-	Frame Shift	Intact	1	Ertapenem	16	32	32	16	16	16	16	16	16	16	16	16	8	8	1	CTX-M-15	CTX-M-15, EC	-	-	-	-	-	-	-	CTX-M-15	-	-	-	-	EC
BWH40	RB547	Escherichia	coli	PD-CRE	ST405	Brigham and Women's Hospital	-	Frame Shift	Intact	2	Ertapenem	16	16	32	16	32	32	16	16	16	16	16	16	16	16	0.5	CTX-M-15	CTX-M-15, EC	-	-	-	-	-	-	-	CTX-M-15	-	-	-	-	EC
BWH40	RB547	Escherichia	coli	PD-CRE	ST405	Brigham and Women's Hospital	-	Frame Shift	Intact	3	Ertapenem	16	16	16	16	16	16	32	16	32	16	16	16	16	16	1	CTX-M-15	CTX-M-15, EC	-	-	-	-	-	-	-	CTX-M-15	-	-	-	-	EC
BWH49	DX1007	Escherichia	coli	PD-CRE	ST44	Brigham and Women's Hospital	-	Truncated	Intact	1	Meropenem	2	2	2	2	2	2	1	1	1	1	1	1	1	0.5	1	TEM-1	TEM-1, EC	-	-	-	-	-	-	-	-	TEM-1	-	-	-	EC
BWH49	DX1007	Escherichia	coli	PD-CRE	ST44	Brigham and Women's Hospital	-	Truncated	Intact	2	Meropenem	1	1	1	1	1	1	1	1	1	1	1	1	1	1	1	TEM-1	TEM-1, EC	-	-	-	-	-	-	-	-	TEM-1	-	-	-	EC
BWH49	DX1007	Escherichia	coli	PD-CRE	ST44	Brigham and Women's Hospital	-	Truncated	Intact	3	Meropenem	1	1	1	1	1	1	1	1	2	2	1	1	1	0.5	1	TEM-1	TEM-1, EC	-	-	-	-	-	-	-	-	TEM-1	-	-	-	EC
BWH49	DX1007	Escherichia	coli	PD-CRE	ST44	Brigham and Women's Hospital	-	Truncated	Intact	1	Ertapenem	32	16	16	16	16	16	16	16	16	16	16	16	16	16	2	TEM-1	TEM-1, EC	-	-	-	-	-	-	-	-	TEM-1	-	-	-	EC
BWH49	DX1007	Escherichia	coli	PD-CRE	ST44	Brigham and Women's Hospital	-	Truncated	Intact	2	Ertapenem	32	32	32	32	32	32	32	32	32	16	16	16	16	16	1	TEM-1	TEM-1, EC	-	-	-	-	-	-	-	-	TEM-1	-	-	-	EC
BWH49	DX1007	Escherichia	coli	PD-CRE	ST44	Brigham and Women's Hospital	-	Truncated	Intact	3	Ertapenem	32	32	32	32	32	32	32	32	32	32	32	16	16	16	1	TEM-1	TEM-1, EC	-	-	-	-	-	-	-	-	TEM-1	-	-	-	EC
BWH56	DX1251	Serratia	marcescens	CP-CRE	NA	Brigham and Women's Hospital	KPC-3	Intact	Intact; IS1R 300bp upstream promoter region	1	Meropenem	256	128	32	16	8	1	1	0.5	0.25	0.25	0.25	0.25	0.125	0.125	256	OXA-9, TEM-1	KPC-3, OXA-9, TEM-1, SRT-2	KPC-3	-	-	-	-	-	OXA-9	-	TEM-1	-	-	-	SRT-2
BWH56	DX1251	Serratia	marcescens	CP-CRE	NA	Brigham and Women's Hospital	KPC-3	Intact	Intact; IS1R 300bp upstream promoter region	2	Meropenem	256	128	128	32	16	2	1	0.5	0.25	0.25	0.25	0.125	0.125	0.125	128	OXA-9, TEM-1	KPC-3, OXA-9, TEM-1, SRT-2	KPC-3	-	-	-	-	-	OXA-9	-	TEM-1	-	-	-	SRT-2
BWH56	DX1251	Serratia	marcescens	CP-CRE	NA	Brigham and Women's Hospital	KPC-3	Intact	Intact; IS1R 300bp upstream promoter region	3	Meropenem	256	128	64	32	16	4	1	0.5	0.25	0.25	0.25	0.125	0.125	0.125	64	OXA-9, TEM-1	KPC-3, OXA-9, TEM-1, SRT-2	KPC-3	-	-	-	-	-	OXA-9	-	TEM-1	-	-	-	SRT-2
BWH56	DX1251	Serratia	marcescens	CP-CRE	NA	Brigham and Women's Hospital	KPC-3	Intact	Intact; IS1R 300bp upstream promoter region	1	Ertapenem	256	128	64	32	16	4	1	1	0.5	0.5	0.5	0.5	0.25	0.25	64	OXA-9, TEM-1	KPC-3, OXA-9, TEM-1, SRT-2	KPC-3	-	-	-	-	-	OXA-9	-	TEM-1	-	-	-	SRT-2
BWH56	DX1251	Serratia	marcescens	CP-CRE	NA	Brigham and Women's Hospital	KPC-3	Intact	Intact; IS1R 300bp upstream promoter region	2	Ertapenem	512	256	128	64	32	8	2	1	0.5	1	0.5	0.25	0.25	0.25	64	OXA-9, TEM-1	KPC-3, OXA-9, TEM-1, SRT-2	KPC-3	-	-	-	-	-	OXA-9	-	TEM-1	-	-	-	SRT-2
BWH56	DX1251	Serratia	marcescens	CP-CRE	NA	Brigham and Women's Hospital	KPC-3	Intact	Intact; IS1R 300bp upstream promoter region	3	Ertapenem	256	256	64	64	16	8	2	1	0.5	0.5	0.5	0.5	0.5	0.25	32	OXA-9, TEM-1	KPC-3, OXA-9, TEM-1, SRT-2	KPC-3	-	-	-	-	-	OXA-9	-	TEM-1	-	-	-	SRT-2
BWH57	DX1253	Serratia	marcescens	CP-CRE	NA	Brigham and Women's Hospital	KPC-3	Intact	Intact; IS1R 300bp upstream promoter region	1	Meropenem	256	128	64	32	16	4	1	0.5	0.25	0.25	0.25	0.25	0.25	0.125	64	OXA-9, TEM-1	KPC-3, OXA-9, TEM-1, SRT-2	KPC-3	-	-	-	-	-	OXA-9	-	TEM-1	-	-	-	SRT-2
BWH57	DX1253	Serratia	marcescens	CP-CRE	NA	Brigham and Women's Hospital	KPC-3	Intact	Intact; IS1R 300bp upstream promoter region	2	Meropenem	512	256	64	64	16	4	1	0.5	0.5	0.25	0.25	0.125	0.125	0.125	128	OXA-9, TEM-1	KPC-3, OXA-9, TEM-1, SRT-2	KPC-3	-	-	-	-	-	OXA-9	-	TEM-1	-	-	-	SRT-2
BWH57	DX1253	Serratia	marcescens	CP-CRE	NA	Brigham and Women's Hospital	KPC-3	Intact	Intact; IS1R 300bp upstream promoter region	3	Meropenem	512	256	64	32	16	8	1	0.5	0.25	0.25	0.25	0.125	0.125	0.125	64	OXA-9, TEM-1	KPC-3, OXA-9, TEM-1, SRT-2	KPC-3	-	-	-	-	-	OXA-9	-	TEM-1	-	-	-	SRT-2
BWH57	DX1253	Serratia	marcescens	CP-CRE	NA	Brigham and Women's Hospital	KPC-3	Intact	Intact; IS1R 300bp upstream promoter region	1	Ertapenem	256	256	128	64	16	8	1	1	1	0.5	0.5	0.5	0.25	0.25	32	OXA-9, TEM-1	KPC-3, OXA-9, TEM-1, SRT-2	KPC-3	-	-	-	-	-	OXA-9	-	TEM-1	-	-	-	SRT-2
BWH57	DX1253	Serratia	marcescens	CP-CRE	NA	Brigham and Women's Hospital	KPC-3	Intact	Intact; IS1R 300bp upstream promoter region	2	Ertapenem	256	256	64	64	16	8	1	0.5	0.5	0.5	0.5	0.25	0.25	0.25	32	OXA-9, TEM-1	KPC-3, OXA-9, TEM-1, SRT-2	KPC-3	-	-	-	-	-	OXA-9	-	TEM-1	-	-	-	SRT-2
BWH57	DX1253	Serratia	marcescens	CP-CRE	NA	Brigham and Women's Hospital	KPC-3	Intact	Intact; IS1R 300bp upstream promoter region	3	Ertapenem	256	128	128	64	32	8	2	0.5	0.5	0.5	0.5	0.25	0.25	0.25	32	OXA-9, TEM-1	KPC-3, OXA-9, TEM-1, SRT-2	KPC-3	-	-	-	-	-	OXA-9	-	TEM-1	-	-	-	SRT-2
BWH58	RB864	Klebsiella	pneumoniae	CP-CRE	ST16	Brigham and Women's Hospital	KPC-3	Intact	Intact	1	Meropenem	128	64	32	32	16	8	1	1	1	1	0.5	0.5	0.5	0.5	16	OXA-1, CTX-M-15	KPC-3, OXA-1, CTX-M-15	KPC-3	-	-	-	-	-	OXA-1	CTX-M-15	-	-	-	-	-
BWH58	RB864	Klebsiella	pneumoniae	CP-CRE	ST16	Brigham and Women's Hospital	KPC-3	Intact	Intact	2	Meropenem	64	32	32	16	16	8	4	2	1	0.5	0.5	0.5	0.5	0.5	8	OXA-1, CTX-M-15	KPC-3, OXA-1, CTX-M-15	KPC-3	-	-	-	-	-	OXA-1	CTX-M-15	-	-	-	-	-
BWH58	RB864	Klebsiella	pneumoniae	CP-CRE	ST16	Brigham and Women's Hospital	KPC-3	Intact	Intact	3	Meropenem	64	32	32	16	16	8	4	2	1	0.5	0.5	0.5	0.5	0.5	8	OXA-1, CTX-M-15	KPC-3, OXA-1, CTX-M-15	KPC-3	-	-	-	-	-	OXA-1	CTX-M-15	-	-	-	-	-
BWH58	RB864	Klebsiella	pneumoniae	CP-CRE	ST16	Brigham and Women's Hospital	KPC-3	Intact	Intact	1	Ertapenem	32	32	16	8	4	2	4	4	4	2	4	4	2	2	16	OXA-1, CTX-M-15	KPC-3, OXA-1, CTX-M-15	KPC-3	-	-	-	-	-	OXA-1	CTX-M-15	-	-	-	-	-
BWH58	RB864	Klebsiella	pneumoniae	CP-CRE	ST16	Brigham and Women's Hospital	KPC-3	Intact	Intact	2	Ertapenem	128	64	32	32	16	16	8	8	8	8	4	4	4	4	8	OXA-1, CTX-M-15	KPC-3, OXA-1, CTX-M-15	KPC-3	-	-	-	-	-	OXA-1	CTX-M-15	-	-	-	-	-
BWH58	RB864	Klebsiella	pneumoniae	CP-CRE	ST16	Brigham and Women's Hospital	KPC-3	Intact	Intact	3	Ertapenem	32	32	16	16	8	4	8	4	4	4	4	2	2	2	8	OXA-1, CTX-M-15	KPC-3, OXA-1, CTX-M-15	KPC-3	-	-	-	-	-	OXA-1	CTX-M-15	-	-	-	-	-
BWH60	DX1132	Escherichia	coli	PD-CRE	ST131	Brigham and Women's Hospital	-	Frame Shift	Intact_ST131	1	Meropenem	2	2	2	2	2	1	1	1	2	1	1	1	1	1	2	OXA-1, CTX-M-15	OXA-1, CTX-M-15, EC	-	-	-	-	-	-	OXA-1	CTX-M-15	-	-	-	-	EC
BWH60	DX1132	Escherichia	coli	PD-CRE	ST131	Brigham and Women's Hospital	-	Frame Shift	Intact_ST131	2	Meropenem	2	2	2	2	2	2	1	1	1	1	1	1	1	1	1	OXA-1, CTX-M-15	OXA-1, CTX-M-15, EC	-	-	-	-	-	-	OXA-1	CTX-M-15	-	-	-	-	EC
BWH60	DX1132	Escherichia	coli	PD-CRE	ST131	Brigham and Women's Hospital	-	Frame Shift	Intact_ST131	3	Meropenem	2	2	2	2	2	2	2	2	2	2	2	2	1	2	1	OXA-1, CTX-M-15	OXA-1, CTX-M-15, EC	-	-	-	-	-	-	OXA-1	CTX-M-15	-	-	-	-	EC
BWH60	DX1132	Escherichia	coli	PD-CRE	ST131	Brigham and Women's Hospital	-	Frame Shift	Intact_ST131	1	Ertapenem	32	32	32	32	32	32	32	32	32	16	32	16	16	16	1	OXA-1, CTX-M-15	OXA-1, CTX-M-15, EC	-	-	-	-	-	-	OXA-1	CTX-M-15	-	-	-	-	EC
BWH60	DX1132	Escherichia	coli	PD-CRE	ST131	Brigham and Women's Hospital	-	Frame Shift	Intact_ST131	2	Ertapenem	64	32	32	32	32	32	32	32	64	32	32	32	32	16	2	OXA-1, CTX-M-15	OXA-1, CTX-M-15, EC	-	-	-	-	-	-	OXA-1	CTX-M-15	-	-	-	-	EC
BWH60	DX1132	Escherichia	coli	PD-CRE	ST131	Brigham and Women's Hospital	-	Frame Shift	Intact_ST131	3	Ertapenem	32	32	32	32	32	32	32	32	32	32	32	16	32	16	1	OXA-1, CTX-M-15	OXA-1, CTX-M-15, EC	-	-	-	-	-	-	OXA-1	CTX-M-15	-	-	-	-	EC
IDR1300027657	RB602	Escherichia	coli	CSE	ST405	New York Department of Health (Wadsworth Center)	-	Frame Shift	SNP Promoter, 43 indel	1	Meropenem	0.125	0.0625	0.0625	0.0625	0.0625	0.0625	0.0625	0.0625	0.0625	0.0625	0.03125	0.0625	0.03125	0.03125	2	CTX-M-14, TEM-1B	CTX-M-14, TEM-1B, CMY-2	-	-	-	-	-	-	-	CTX-M-14	TEM-1B	-	CMY-2	-	-
IDR1300027657	RB602	Escherichia	coli	CSE	ST405	New York Department of Health (Wadsworth Center)	-	Frame Shift	SNP Promoter, 43 indel	2	Meropenem	1	0.5	0.25	0.125	0.125	0.125	0.125	0.125	0.125	0.125	0.125	0.0625	0.0625	0.0625	8	CTX-M-14, TEM-1B	CTX-M-14, TEM-1B, CMY-2	-	-	-	-	-	-	-	CTX-M-14	TEM-1B	-	CMY-2	-	-
IDR1300027657	RB602	Escherichia	coli	CSE	ST405	New York Department of Health (Wadsworth Center)	-	Frame Shift	SNP Promoter, 43 indel	3	Meropenem	0.125	0.25	0.125	0.125	0.125	0.125	0.125	0.125	0.125	0.125	0.0625	0.125	0.0625	0.0625	1	CTX-M-14, TEM-1B	CTX-M-14, TEM-1B, CMY-2	-	-	-	-	-	-	-	CTX-M-14	TEM-1B	-	CMY-2	-	-
IDR1300027657	RB602	Escherichia	coli	CSE	ST405	New York Department of Health (Wadsworth Center)	-	Frame Shift	SNP Promoter, 43 indel	1	Ertapenem	2	4	2	4	2	1	1	1	1	1	1	1	1	1	2	CTX-M-14, TEM-1B	CTX-M-14, TEM-1B, CMY-2	-	-	-	-	-	-	-	CTX-M-14	TEM-1B	-	CMY-2	-	-
IDR1300027657	RB602	Escherichia	coli	CSE	ST405	New York Department of Health (Wadsworth Center)	-	Frame Shift	SNP Promoter, 43 indel	2	Ertapenem	8	4	8	2	2	2	2	2	1	1	1	1	1	2	4	CTX-M-14, TEM-1B	CTX-M-14, TEM-1B, CMY-2	-	-	-	-	-	-	-	CTX-M-14	TEM-1B	-	CMY-2	-	-
IDR1300027657	RB602	Escherichia	coli	CSE	ST405	New York Department of Health (Wadsworth Center)	-	Frame Shift	SNP Promoter, 43 indel	3	Ertapenem	32	4	2	1	1	2	4	4	4	4	4	4	4	4	16	CTX-M-14, TEM-1B	CTX-M-14, TEM-1B, CMY-2	-	-	-	-	-	-	-	CTX-M-14	TEM-1B	-	CMY-2	-	-
IDR1300035116	RB626	Klebsiella	aerogenes	PD-CRE	ST9	New York Department of Health (Wadsworth Center)	-	Intact	Q172*	1	Meropenem	4	4	4	4	4	2	2	2	2	2	2	2	2	2	2	CTX-M-199	CTX-M-199	-	-	-	-	-	-	-	CTX-M-199	-	-	-	-	-
IDR1300035116	RB626	Klebsiella	aerogenes	PD-CRE	ST9	New York Department of Health (Wadsworth Center)	-	Intact	Q172*	2	Meropenem	4	4	4	2	2	2	2	2	2	2	2	2	2	1	2	CTX-M-199	CTX-M-199	-	-	-	-	-	-	-	CTX-M-199	-	-	-	-	-
IDR1300035116	RB626	Klebsiella	aerogenes	PD-CRE	ST9	New York Department of Health (Wadsworth Center)	-	Intact	Q172*	3	Meropenem	4	8	4	4	2	4	4	2	2	2	2	2	2	2	1	CTX-M-199	CTX-M-199	-	-	-	-	-	-	-	CTX-M-199	-	-	-	-	-
IDR1600014966-01-00	RB580	Citrobacter	spp	Hyper-CRE	NA	New York Department of Health (Wadsworth Center)	NDM-1	Truncation	Intact	1	Meropenem	512	256	256	128	64	32	16	16	16	8	8	8	8	4	16	CTX-M-15	NDM-1, CTX-M-15	-	NDM-1	-	-	-	-	-	CTX-M-15	-	-	-	-	-
IDR1600014966-01-00	RB580	Citrobacter	spp	Hyper-CRE	NA	New York Department of Health (Wadsworth Center)	NDM-1	Truncation	Intact	2	Meropenem	512	256	128	64	32	32	16	16	8	8	8	4	4	4	16	CTX-M-15	NDM-1, CTX-M-15	-	NDM-1	-	-	-	-	-	CTX-M-15	-	-	-	-	-
IDR1600014966-01-00	RB580	Citrobacter	spp	Hyper-CRE	NA	New York Department of Health (Wadsworth Center)	NDM-1	Truncation	Intact	3	Meropenem	256	256	128	128	64	32	32	32	16	8	16	8	4	4	8	CTX-M-15	NDM-1, CTX-M-15	-	NDM-1	-	-	-	-	-	CTX-M-15	-	-	-	-	-
IDR1600018917-01-00	RB581	Escherichia	coli	CP-CRE	NA	New York Department of Health (Wadsworth Center)	NDM-1	Intact	Intact_same as BIDMC115 and BAA2523	1	Meropenem	512	256	64	64	32	16	8	8	8	4	4	4	4	4	32	CTX-M-15	NDM-1, CTX-M-15	-	NDM-1	-	-	-	-	-	CTX-M-15	-	-	-	-	-
IDR1600018917-01-00	RB581	Escherichia	coli	CP-CRE	NA	New York Department of Health (Wadsworth Center)	NDM-1	Intact	Intact_same as BIDMC115 and BAA2523	2	Meropenem	512	256	64	64	32	16	16	8	4	4	4	4	4	4	32	CTX-M-15	NDM-1, CTX-M-15	-	NDM-1	-	-	-	-	-	CTX-M-15	-	-	-	-	-
IDR1600018917-01-00	RB581	Escherichia	coli	CP-CRE	NA	New York Department of Health (Wadsworth Center)	NDM-1	Intact	Intact_same as BIDMC115 and BAA2523	3	Meropenem	256	128	128	64	64	32	16	8	8	4	4	4	4	2	8	CTX-M-15	NDM-1, CTX-M-15	-	NDM-1	-	-	-	-	-	CTX-M-15	-	-	-	-	-
IDR1600029769	RB585	Escherichia	coli	Hyper-CRE	NA	New York Department of Health (Wadsworth Center)	OXA-48	Intact	Disrupted by IS1A	1	Meropenem	32	32	32	32	8	4	4	4	4	4	4	4	4	4	8	-	OXA-48	-	-	-	-	-	OXA-48	-	-	-	-	-	-	-
IDR1600029769	RB585	Escherichia	coli	Hyper-CRE	NA	New York Department of Health (Wadsworth Center)	OXA-48	Intact	Disrupted by IS1A	2	Meropenem	32	32	32	32	16	8	8	4	4	4	4	4	4	4	4	-	OXA-48	-	-	-	-	-	OXA-48	-	-	-	-	-	-	-
IDR1600029769	RB585	Escherichia	coli	Hyper-CRE	NA	New York Department of Health (Wadsworth Center)	OXA-48	Intact	Disrupted by IS1A	3	Meropenem	32	32	32	32	16	16	8	4	8	4	4	8	4	4	2	-	OXA-48	-	-	-	-	-	OXA-48	-	-	-	-	-	-	-
IDR1600037319-01-00	RB582	Klebsiella	pneumoniae	CP-CRE	NA	New York Department of Health (Wadsworth Center)	KPC-2	Intact	Intact	1	Meropenem	64	32	16	16	8	4	2	1	1	0.5	0.5	0.5	0.5	0.25	16	CTX-M-15	KPC-2, CTX-M-15	KPC-2	-	-	-	-	-	-	CTX-M-15	-	-	-	-	-
IDR1600037319-01-00	RB582	Klebsiella	pneumoniae	CP-CRE	NA	New York Department of Health (Wadsworth Center)	KPC-2	Intact	Intact	2	Meropenem	64	64	32	16	16	8	4	8	4	1	1	1	0.5	0.5	8	CTX-M-15	KPC-2, CTX-M-15	KPC-2	-	-	-	-	-	-	CTX-M-15	-	-	-	-	-
IDR1600037319-01-00	RB582	Klebsiella	pneumoniae	CP-CRE	NA	New York Department of Health (Wadsworth Center)	KPC-2	Intact	Intact	3	Meropenem	128	128	64	32	32	16	4	4	2	4	2	2	2	1	8	CTX-M-15	KPC-2, CTX-M-15	KPC-2	-	-	-	-	-	-	CTX-M-15	-	-	-	-	-
IDR1600037319-01-00	RB582	Klebsiella	pneumoniae	CP-CRE	NA	New York Department of Health (Wadsworth Center)	KPC-2	Intact	Intact	1	Ertapenem	512	256	128	64	32	32	16	16	8	8	8	8	8	4	16	CTX-M-15	KPC-2, CTX-M-15	KPC-2	-	-	-	-	-	-	CTX-M-15	-	-	-	-	-
IDR1600037319-01-00	RB582	Klebsiella	pneumoniae	CP-CRE	NA	New York Department of Health (Wadsworth Center)	KPC-2	Intact	Intact	2	Ertapenem	512	256	128	64	64	16	16	8	16	8	8	8	8	8	32	CTX-M-15	KPC-2, CTX-M-15	KPC-2	-	-	-	-	-	-	CTX-M-15	-	-	-	-	-
IDR1600037319-01-00	RB582	Klebsiella	pneumoniae	CP-CRE	NA	New York Department of Health (Wadsworth Center)	KPC-2	Intact	Intact	3	Ertapenem	512	256	128	64	64	16	16	16	16	8	8	8	8	8	32	CTX-M-15	KPC-2, CTX-M-15	KPC-2	-	-	-	-	-	-	CTX-M-15	-	-	-	-	-
IDR1600053363-01-00	RB583	Klebsiella	pneumoniae	PD-CRE	NA	New York Department of Health (Wadsworth Center)	-	Frame shift	Disrupted by ISKpn74	1	Meropenem	4	4	4	4	4	2	2	4	4	4	4	4	4	2	2	OXA-1, CTX-M-15	OXA-1, CTX-M-15	-	-	-	-	-	-	OXA-1	CTX-M-15	-	-	-	-	-
IDR1600053363-01-00	RB583	Klebsiella	pneumoniae	PD-CRE	NA	New York Department of Health (Wadsworth Center)	-	Frame shift	Disrupted by ISKpn74	2	Meropenem	8	8	8	8	8	8	4	4	8	4	4	4	4	4	1	OXA-1, CTX-M-15	OXA-1, CTX-M-15	-	-	-	-	-	-	OXA-1	CTX-M-15	-	-	-	-	-
IDR1600053363-01-00	RB583	Klebsiella	pneumoniae	PD-CRE	NA	New York Department of Health (Wadsworth Center)	-	Frame shift	Disrupted by ISKpn74	3	Meropenem	16	16	8	8	8	8	8	4	4	4	4	4	4	4	2	OXA-1, CTX-M-15	OXA-1, CTX-M-15	-	-	-	-	-	-	OXA-1	CTX-M-15	-	-	-	-	-
MGH10	RB542	Enterobacter	cloacae	Hyper-CRE	ST45	Massachusetts General Hospital	NDM-1	ISKpn26 in promoter region	Frame Shift	1	Meropenem	1024	512	256	256	256	128	128	128	128	128	64	64	64	64	8	OXA-1, CTX-M-15	NDM-1, OXA-1, CTX-M-15	-	NDM-1	-	-	-	-	OXA-1	CTX-M-15	-	-	-	-	-
MGH10	RB542	Enterobacter	cloacae	Hyper-CRE	ST45	Massachusetts General Hospital	NDM-1	ISKpn26 in promoter region	Frame Shift	2	Meropenem	1024	512	256	256	128	128	128	128	64	64	64	64	128	64	8	OXA-1, CTX-M-15	NDM-1, OXA-1, CTX-M-15	-	NDM-1	-	-	-	-	OXA-1	CTX-M-15	-	-	-	-	-
MGH10	RB542	Enterobacter	cloacae	Hyper-CRE	ST45	Massachusetts General Hospital	NDM-1	ISKpn26 in promoter region	Frame Shift	3	Meropenem	1024	512	256	256	256	256	128	128	128	128	64	128	64	64	4	OXA-1, CTX-M-15	NDM-1, OXA-1, CTX-M-15	-	NDM-1	-	-	-	-	OXA-1	CTX-M-15	-	-	-	-	-
MGH103	RB783	Citrobacter	spp	CP-CRE	NA	Massachusetts General Hospital	KPC-3	Intact	Intact	1	Meropenem	32	8	4	4	2	1	0.25	0.25	0.25	0.13	0.13	0.25	0.0625	0.0625	32	OXA-9, TEM-1	KPC-3, OXA-9, TEM-1, CMY-65	KPC-3	-	-	-	-	-	OXA-9	-	TEM-1	-	CMY-65	-	-
MGH103	RB783	Citrobacter	spp	CP-CRE	NA	Massachusetts General Hospital	KPC-3	Intact	Intact	2	Meropenem	16	8	4	2	1	0.5	0.25	0.25	0.13	0.25	0.25	0.25	0.0625	0.0625	32	OXA-9, TEM-1	KPC-3, OXA-9, TEM-1, CMY-65	KPC-3	-	-	-	-	-	OXA-9	-	TEM-1	-	CMY-65	-	-
MGH103	RB783	Citrobacter	spp	CP-CRE	NA	Massachusetts General Hospital	KPC-3	Intact	Intact	3	Meropenem	32	16	8	4	1	1	0.5	0.125	0.125	0.125	0.0625	0.0625	0.0625	0.0625	32	OXA-9, TEM-1	KPC-3, OXA-9, TEM-1, CMY-65	KPC-3	-	-	-	-	-	OXA-9	-	TEM-1	-	CMY-65	-	-
MGH103	RB783	Citrobacter	spp	CP-CRE	NA	Massachusetts General Hospital	KPC-3	Intact	Intact	1	Ertapenem	64	32	16	8	4	2	1	0.25	0.25	0.25	0.25	0.25	0.25	0.25	32	OXA-9, TEM-1	KPC-3, OXA-9, TEM-1, CMY-65	KPC-3	-	-	-	-	-	OXA-9	-	TEM-1	-	CMY-65	-	-
MGH103	RB783	Citrobacter	spp	CP-CRE	NA	Massachusetts General Hospital	KPC-3	Intact	Intact	2	Ertapenem	64	32	16	8	4	4	2	0.25	0.25	0.125	0.125	0.0625	0.0625	0.0625	16	OXA-9, TEM-1	KPC-3, OXA-9, TEM-1, CMY-65	KPC-3	-	-	-	-	-	OXA-9	-	TEM-1	-	CMY-65	-	-
MGH103	RB783	Citrobacter	spp	CP-CRE	NA	Massachusetts General Hospital	KPC-3	Intact	Intact	3	Ertapenem	64	32	16	8	4	4	2	0.5	0.125	0.125	0.125	0.125	0.0625	0.0625	16	OXA-9, TEM-1	KPC-3, OXA-9, TEM-1, CMY-65	KPC-3	-	-	-	-	-	OXA-9	-	TEM-1	-	CMY-65	-	-
MGH105	RB784	Citrobacter	portucalensis	CP-CRE	NA	Massachusetts General Hospital	KPC-3	Intact	Intact	1	Meropenem	128	32	8	4	2	2	0.5	0.5	0.25	0.5	0.25	0.25	0.125	0.125	64	OXA-9, TEM-1	KPC-3, OXA-9, TEM-1, CMY-129	KPC-3	-	-	-	-	-	OXA-9	-	TEM-1	-	CMY-129	-	-
MGH105	RB784	Citrobacter	portucalensis	CP-CRE	NA	Massachusetts General Hospital	KPC-3	Intact	Intact	2	Meropenem	64	32	16	8	4	2	0.5	0.5	0.5	0.25	0.25	0.25	0.25	0.25	32	OXA-9, TEM-1	KPC-3, OXA-9, TEM-1, CMY-129	KPC-3	-	-	-	-	-	OXA-9	-	TEM-1	-	CMY-129	-	-
MGH105	RB784	Citrobacter	portucalensis	CP-CRE	NA	Massachusetts General Hospital	KPC-3	Intact	Intact	3	Meropenem	128	32	16	8	4	2	1	0.5	0.5	0.5	0.5	0.25	0.25	0.25	64	OXA-9, TEM-1	KPC-3, OXA-9, TEM-1, CMY-129	KPC-3	-	-	-	-	-	OXA-9	-	TEM-1	-	CMY-129	-	-
MGH105	RB784	Citrobacter	portucalensis	CP-CRE	NA	Massachusetts General Hospital	KPC-3	Intact	Intact	1	Ertapenem	128	64	32	16	8	4	2	1	0.5	0.25	0.25	0.25	0.25	0.25	32	OXA-9, TEM-1	KPC-3, OXA-9, TEM-1, CMY-129	KPC-3	-	-	-	-	-	OXA-9	-	TEM-1	-	CMY-129	-	-
MGH105	RB784	Citrobacter	portucalensis	CP-CRE	NA	Massachusetts General Hospital	KPC-3	Intact	Intact	2	Ertapenem	256	64	32	16	16	8	4	1	0.5	0.5	0.25	0.25	0.25	0.25	32	OXA-9, TEM-1	KPC-3, OXA-9, TEM-1, CMY-129	KPC-3	-	-	-	-	-	OXA-9	-	TEM-1	-	CMY-129	-	-
MGH105	RB784	Citrobacter	portucalensis	CP-CRE	NA	Massachusetts General Hospital	KPC-3	Intact	Intact	3	Ertapenem	128	64	32	116	16	8	4	1	0.5	0.5	0.25	0.25	0.25	0.25	16	OXA-9, TEM-1	KPC-3, OXA-9, TEM-1, CMY-129	KPC-3	-	-	-	-	-	OXA-9	-	TEM-1	-	CMY-129	-	-
MGH113	DX1186	Klebsiella	quaispneumoniae	CP-CRE	ST143	Massachusetts General Hospital	IMP-4	Intact	Intact	1	Meropenem	64	32	16	16	8	4	2	1	0.5	0.5	0.5	0.5	0.5	0.5	16	CTX-M-3, TEM-1, SHV-12	IMP-4, CTX-M-3, TEM-1, SHV-12, OKP-A-8	-	-	-	IMP-4	-	-	-	CTX-M-3	TEM-1	SHV-12	-	-	OKP-A-8
MGH113	DX1186	Klebsiella	quaispneumoniae	CP-CRE	ST143	Massachusetts General Hospital	IMP-4	Intact	Intact	2	Meropenem	64	32	16	16	8	4	2	1	0.5	0.5	0.5	0.5	0.5	0.5	16	CTX-M-3, TEM-1, SHV-12	IMP-4, CTX-M-3, TEM-1, SHV-12, OKP-A-8	-	-	-	IMP-4	-	-	-	CTX-M-3	TEM-1	SHV-12	-	-	OKP-A-8
MGH113	DX1186	Klebsiella	quaispneumoniae	CP-CRE	ST143	Massachusetts General Hospital	IMP-4	Intact	Intact	3	Meropenem	128	64	32	32	8	8	4	2	1	1	1	0.5	0.5	0.5	16	CTX-M-3, TEM-1, SHV-12	IMP-4, CTX-M-3, TEM-1, SHV-12, OKP-A-8	-	-	-	IMP-4	-	-	-	CTX-M-3	TEM-1	SHV-12	-	-	OKP-A-8
MGH113	DX1186	Klebsiella	quaispneumoniae	CP-CRE	ST143	Massachusetts General Hospital	IMP-4	Intact	Intact	1	Ertapenem	64	32	16	16	8	8	4	2	2	2	2	1	1	1	8	CTX-M-3, TEM-1, SHV-12	IMP-4, CTX-M-3, TEM-1, SHV-12, OKP-A-8	-	-	-	IMP-4	-	-	-	CTX-M-3	TEM-1	SHV-12	-	-	OKP-A-8
MGH113	DX1186	Klebsiella	quaispneumoniae	CP-CRE	ST143	Massachusetts General Hospital	IMP-4	Intact	Intact	2	Ertapenem	64	64	32	32	16	16	8	4	2	2	2	1	1	1	4	OXA-1, CTX-M-3, TEM-1, SHV-12	IMP-4, OXA-1, CTX-M-3, TEM-1, SHV-12, OKP-A-8	-	-	-	IMP-4	-	-	OXA-1	CTX-M-3	TEM-1	SHV-12	-	-	OKP-A-8
MGH113	DX1186	Klebsiella	quaispneumoniae	CP-CRE	ST143	Massachusetts General Hospital	IMP-4	Intact	Intact	3	Ertapenem	64	64	32	16	16	8	8	4	2	2	2	2	1	1	8	CTX-M-3, TEM-1, SHV-12	IMP-4, CTX-M-3, TEM-1, SHV-12, OKP-A-8	-	-	-	IMP-4	-	-	-	CTX-M-3	TEM-1	SHV-12	-	-	OKP-A-8
MGH117	DX1136	Klebsiella	pneumoniae	PD-CRE	ST15	Massachusetts General Hospital	-	Frame Shift	Disrupted by IS903B	1	Meropenem	4	4	4	4	4	4	2	2	2	2	2	2	2	2	1	CTX-M-15	CTX-M-15	-	-	-	-	-	-	-	CTX-M-15	-	-	-	-	-
MGH117	DX1136	Klebsiella	pneumoniae	PD-CRE	ST15	Massachusetts General Hospital	-	Frame Shift	Disrupted by IS903B	2	Meropenem	4	4	4	4	2	2	4	4	4	2	2	2	2	2	2	CTX-M-15	CTX-M-15	-	-	-	-	-	-	-	CTX-M-15	-	-	-	-	-
MGH117	DX1136	Klebsiella	pneumoniae	PD-CRE	ST15	Massachusetts General Hospital	-	Frame Shift	Disrupted by IS903B	3	Meropenem	4	4	4	4	4	4	4	4	4	4	2	2	2	2	1	CTX-M-15	CTX-M-15	-	-	-	-	-	-	-	CTX-M-15	-	-	-	-	-
MGH117	DX1136	Klebsiella	pneumoniae	PD-CRE	ST15	Massachusetts General Hospital	-	Frame Shift	Disrupted by IS903B	1	Ertapenem	64	64	64	64	32	32	32	32	32	32	32	32	32	32	2	CTX-M-15	CTX-M-15	-	-	-	-	-	-	-	CTX-M-15	-	-	-	-	-
MGH117	DX1136	Klebsiella	pneumoniae	PD-CRE	ST15	Massachusetts General Hospital	-	Frame Shift	Disrupted by IS903B	2	Ertapenem	32	32	32	32	32	32	32	32	32	32	16	32	16	16	1	CTX-M-15	CTX-M-15	-	-	-	-	-	-	-	CTX-M-15	-	-	-	-	-
MGH117	DX1136	Klebsiella	pneumoniae	PD-CRE	ST15	Massachusetts General Hospital	-	Frame Shift	Disrupted by IS903B	3	Ertapenem	32	32	64	32	32	32	32	32	32	32	32	32	16	16	1	CTX-M-15	CTX-M-15	-	-	-	-	-	-	-	CTX-M-15	-	-	-	-	-
MGH123	DX1449	Klebsiella	pneumoniae	CSE	ST918	Massachusetts General Hospital	-	Disrupted by ISEc40	Frame Shift	1	Meropenem	0.25	0.25	0.25	0.25	0.25	0.125	0.125	0.125	0.125	0.125	0.125	0.125	0.125	0.125	2	CTX-M-14	CTX-M-14, OKP-B	-	-	-	-	-	-	-	CTX-M-14	-	-	-	-	OKP-B
MGH123	DX1449	Klebsiella	pneumoniae	CSE	ST918	Massachusetts General Hospital	-	Disrupted by ISEc40	Frame Shift	2	Meropenem	0.25	0.25	0.125	0.25	0.125	0.125	0.125	0.125	0.125	0.125	0.125	0.125	0.125	0.125	2	CTX-M-14	CTX-M-14, OKP-B	-	-	-	-	-	-	-	CTX-M-14	-	-	-	-	OKP-B
MGH123	DX1449	Klebsiella	pneumoniae	CSE	ST918	Massachusetts General Hospital	-	Disrupted by ISEc40	Frame Shift	3	Meropenem	0.25	0.25	0.25	0.125	0.5	0.125	0.125	0.125	0.125	0.125	0.125	0.125	0.125	0.125	2	CTX-M-14	CTX-M-14, OKP-B	-	-	-	-	-	-	-	CTX-M-14	-	-	-	-	OKP-B
MGH123	DX1449	Klebsiella	pneumoniae	CSE	ST918	Massachusetts General Hospital	-	Disrupted by ISEc40	Frame Shift	1	Ertapenem	2	2	2	2	2	2	4	4	4	4	4	2	4	2	1	CTX-M-14	CTX-M-14, OKP-B	-	-	-	-	-	-	-	CTX-M-14	-	-	-	-	OKP-B
MGH123	DX1449	Klebsiella	pneumoniae	CSE	ST918	Massachusetts General Hospital	-	Disrupted by ISEc40	Frame Shift	2	Ertapenem	4	4	2	1	1	4	4	2	2	2	2	4	2	4	1	CTX-M-14	CTX-M-14, OKP-B	-	-	-	-	-	-	-	CTX-M-14	-	-	-	-	OKP-B
MGH123	DX1449	Klebsiella	pneumoniae	CSE	ST918	Massachusetts General Hospital	-	Disrupted by ISEc40	Frame Shift	3	Ertapenem	4	2	2	4	2	2	4	4	4	2	2	2	2	2	2	CTX-M-14	CTX-M-14, OKP-B	-	-	-	-	-	-	-	CTX-M-14	-	-	-	-	OKP-B
MGH127	DX1285	Enterobacter	cloacae	CP-CRE	ST78	Massachusetts General Hospital	KPC-4	Intact	Intact	1	Meropenem	32	16	8	4	4	2	1	1	1	1	1	0.5	1	0.5	16	TEM-1	KPC-4, TEM-1, ACT-24, LAP-2	KPC-4	-	-	-	-	-	-	-	TEM-1	-	-	ACT-24	LAP-2
MGH127	DX1285	Enterobacter	cloacae	CP-CRE	ST78	Massachusetts General Hospital	KPC-4	Intact	Intact	2	Meropenem	16	8	4	4	2	2	1	1	1	1	1	1	0.5	1	8	TEM-1	KPC-4, TEM-1, ACT-24, LAP-2	KPC-4	-	-	-	-	-	-	-	TEM-1	-	-	ACT-24	LAP-2
MGH127	DX1285	Enterobacter	cloacae	CP-CRE	ST78	Massachusetts General Hospital	KPC-4	Intact	Intact	3	Meropenem	32	16	4	4	4	2	1	1	1	0.5	0.5	0.5	0.5	0.5	16	TEM-1	KPC-4, TEM-1, ACT-24, LAP-2	KPC-4	-	-	-	-	-	-	-	TEM-1	-	-	ACT-24	LAP-2
MGH127	DX1285	Enterobacter	cloacae	CP-CRE	ST78	Massachusetts General Hospital	KPC-4	Intact	Intact	1	Ertapenem	32	32	16	16	8	8	4	4	8	4	4	4	4	4	4	TEM-1	KPC-4, TEM-1, ACT-24, LAP-2	KPC-4	-	-	-	-	-	-	-	TEM-1	-	-	ACT-24	LAP-2
MGH127	DX1285	Enterobacter	cloacae	CP-CRE	ST78	Massachusetts General Hospital	KPC-4	Intact	Intact	2	Ertapenem	64	64	64	32	32	16	8	16	8	8	8	8	4	4	4	TEM-1	KPC-4, TEM-1, ACT-24, LAP-2	KPC-4	-	-	-	-	-	-	-	TEM-1	-	-	ACT-24	LAP-2
MGH127	DX1285	Enterobacter	cloacae	CP-CRE	ST78	Massachusetts General Hospital	KPC-4	Intact	Intact	3	Ertapenem	128	64	64	32	32	16	16	16	4	8	4	4	4	4	8	TEM-1	KPC-4, TEM-1, ACT-24, LAP-2	KPC-4	-	-	-	-	-	-	-	TEM-1	-	-	ACT-24	LAP-2
MGH131	RB785	Enterobacter	cloacae	Hyper-CRE	ST64	Massachusetts General Hospital	KPC-4	Less than 90% reference	Intact	1	Meropenem	16	16	8	8	8	4	4	4	4	4	2	2	2	2	4	-	KPC-4, ACT-45	KPC-4	-	-	-	-	-	-	-	-	-	-	ACT-45	-
MGH131	RB785	Enterobacter	cloacae	Hyper-CRE	ST64	Massachusetts General Hospital	KPC-4	Less than 90% reference	Intact	2	Meropenem	32	16	16	8	8	4	8	4	2	4	2	2	1	2	8	-	KPC-4, ACT-45	KPC-4	-	-	-	-	-	-	-	-	-	-	ACT-45	-
MGH131	RB785	Enterobacter	cloacae	Hyper-CRE	ST64	Massachusetts General Hospital	KPC-4	Less than 90% reference	Intact	3	Meropenem	32	16	16	16	8	8	8	8	4	8	2	2	2	2	4	-	KPC-4, ACT-45	KPC-4	-	-	-	-	-	-	-	-	-	-	ACT-45	-
MGH131	RB785	Enterobacter	cloacae	Hyper-CRE	ST64	Massachusetts General Hospital	KPC-4	Less than 90% reference	Intact	1	Ertapenem	128	64	64	32	64	32	16	16	16	16	32	16	16	16	4	-	KPC-4, ACT-45	KPC-4	-	-	-	-	-	-	-	-	-	-	ACT-45	-
MGH131	RB785	Enterobacter	cloacae	Hyper-CRE	ST64	Massachusetts General Hospital	KPC-4	Less than 90% reference	Intact	2	Ertapenem	128	64	128	64	32	32	32	32	32	32	16	16	16	16	4	-	KPC-4, ACT-45	KPC-4	-	-	-	-	-	-	-	-	-	-	ACT-45	-
MGH131	RB785	Enterobacter	cloacae	Hyper-CRE	ST64	Massachusetts General Hospital	KPC-4	Less than 90% reference	Intact	3	Ertapenem	128	128	128	64	64	64	32	32	64	32	32	32	16	16	2	-	KPC-4, ACT-45	KPC-4	-	-	-	-	-	-	-	-	-	-	ACT-45	-
MGH143	DX1009	Escherichia	coli	PD-CRE	ST131	Massachusetts General Hospital	-	Frame Shift	Frame Shift	1	Meropenem	16	16	16	16	16	16	16	16	16	16	16	16	16	16	1	OXA-1	OXA-1, EC	-	-	-	-	-	-	OXA-1	-	-	-	-	-	EC
MGH143	DX1009	Escherichia	coli	PD-CRE	ST131	Massachusetts General Hospital	-	Frame Shift	Frame Shift	2	Meropenem	16	32	16	16	16	16	16	16	16	16	16	16	16	16	1	OXA-1	OXA-1, EC	-	-	-	-	-	-	OXA-1	-	-	-	-	-	EC
MGH143	DX1009	Escherichia	coli	PD-CRE	ST131	Massachusetts General Hospital	-	Frame Shift	Frame Shift	3	Meropenem	16	16	16	16	16	8	16	16	16	16	16	16	16	16	2	OXA-1	OXA-1, EC	-	-	-	-	-	-	OXA-1	-	-	-	-	-	EC
MGH143	DX1009	Escherichia	coli	PD-CRE	ST131	Massachusetts General Hospital	-	Frame Shift	Frame Shift	1	Ertapenem	128	128	128	128	64	64	64	128	64	64	64	64	64	64	2	OXA-1	OXA-1, EC	-	-	-	-	-	-	OXA-1	-	-	-	-	-	EC
MGH143	DX1009	Escherichia	coli	PD-CRE	ST131	Massachusetts General Hospital	-	Frame Shift	Frame Shift	2	Ertapenem	64	128	128	128	128	128	128	128	128	128	128	128	128	128	0.5	OXA-1	OXA-1, EC	-	-	-	-	-	-	OXA-1	-	-	-	-	-	EC
MGH143	DX1009	Escherichia	coli	PD-CRE	ST131	Massachusetts General Hospital	-	Frame Shift	Frame Shift	3	Ertapenem	128	128	64	128	128	64	128	128	128	128	64	128	128	64	2	OXA-1	OXA-1, EC	-	-	-	-	-	-	OXA-1	-	-	-	-	-	EC
MGH145	DX1003	Citrobacter	freundii	PD-CRE	NA	Massachusetts General Hospital	-	Disrupted by ISEcl1	IS903B in promoter region	1	Meropenem	16	16	16	16	8	8	8	4	4	4	4	4	4	4	2	-	CMY-65	-	-	-	-	-	-	-	-	-	-	CMY-65	-	-
MGH145	DX1003	Citrobacter	freundii	PD-CRE	NA	Massachusetts General Hospital	-	Disrupted by ISEcl1	IS903B in promoter region	2	Meropenem	16	16	16	16	8	16	8	8	16	8	4	4	8	4	1	-	CMY-65	-	-	-	-	-	-	-	-	-	-	CMY-65	-	-
MGH145	DX1003	Citrobacter	freundii	PD-CRE	NA	Massachusetts General Hospital	-	Disrupted by ISEcl1	IS903B in promoter region	3	Meropenem	16	16	8	8	8	8	16	8	8	8	8	8	8	4	2	-	CMY-65	-	-	-	-	-	-	-	-	-	-	CMY-65	-	-
MGH145	DX1003	Citrobacter	freundii	PD-CRE	NA	Massachusetts General Hospital	-	Disrupted by ISEcl1	IS903B in promoter region	1	Ertapenem	256	256	256	128	128	128	128	128	64	64	64	64	64	64	2	-	CMY-65	-	-	-	-	-	-	-	-	-	-	CMY-65	-	-
MGH145	DX1003	Citrobacter	freundii	PD-CRE	NA	Massachusetts General Hospital	-	Disrupted by ISEcl1	IS903B in promoter region	2	Ertapenem	256	256	256	128	128	128	128	256	128	128	128	64	64	64	2	-	CMY-65	-	-	-	-	-	-	-	-	-	-	CMY-65	-	-
MGH145	DX1003	Citrobacter	freundii	PD-CRE	NA	Massachusetts General Hospital	-	Disrupted by ISEcl1	IS903B in promoter region	3	Ertapenem	256	256	128	256	128	256	256	128	128	128	128	64	64	64	1	-	CMY-65	-	-	-	-	-	-	-	-	-	-	CMY-65	-	-
MGH147	DX1130	Klebsiella	pneumoniae	PD-CRE	ST628	Massachusetts General Hospital	-	ompK35_E132K	Disrupted by IS903B	1	Meropenem	2	2	2	2	2	2	2	2	4	4	2	2	2	1	1	CTX-M-15, CTX-M-14, SHV-1	CTX-M-15, CTX-M-14, SHV-1, LAP-2	-	-	-	-	-	-	-	CTX-M-15, CTX-M-14	-	SHV-1	-	-	LAP-2
MGH147	DX1130	Klebsiella	pneumoniae	PD-CRE	ST628	Massachusetts General Hospital	-	ompK35_E132K	Disrupted by IS903B	2	Meropenem	2	2	2	2	2	2	2	2	2	2	1	1	1	1	1	CTX-M-14, CTX-M-15, SHV-1	CTX-M-14, CTX-M-15, SHV-1, LAP-2	-	-	-	-	-	-	-	CTX-M-14, CTX-M-15	-	SHV-1	-	-	LAP-2
MGH147	DX1130	Klebsiella	pneumoniae	PD-CRE	ST628	Massachusetts General Hospital	-	ompK35_E132K	Disrupted by IS903B	3	Meropenem	4	2	2	4	4	2	4	4	4	4	4	4	2	2	2	CTX-M-14, CTX-M-15, SHV-1	CTX-M-14, CTX-M-15, SHV-1, LAP-2	-	-	-	-	-	-	-	CTX-M-14, CTX-M-15	-	SHV-1	-	-	LAP-2
MGH147	DX1130	Klebsiella	pneumoniae	PD-CRE	ST628	Massachusetts General Hospital	-	ompK35_E132K	Disrupted by IS903B	1	Ertapenem	32	32	32	32	32	32	32	32	32	32	32	16	16	8	1	CTX-M-14, CTX-M-15, SHV-1	CTX-M-14, CTX-M-15, SHV-1, LAP-2	-	-	-	-	-	-	-	CTX-M-14, CTX-M-15	-	SHV-1	-	-	LAP-2
MGH147	DX1130	Klebsiella	pneumoniae	PD-CRE	ST628	Massachusetts General Hospital	-	ompK35_E132K	Disrupted by IS903B	2	Ertapenem	32	64	32	32	32	32	32	32	32	32	32	32	16	8	1	CTX-M-14, CTX-M-15, SHV-1	CTX-M-14, CTX-M-15, SHV-1, LAP-2	-	-	-	-	-	-	-	CTX-M-14, CTX-M-15	-	SHV-1	-	-	LAP-2
MGH147	DX1130	Klebsiella	pneumoniae	PD-CRE	ST628	Massachusetts General Hospital	-	ompK35_E132K	Disrupted by IS903B	3	Ertapenem	32	32	32	32	32	32	32	32	32	32	32	32	32	16	1	CTX-M-14, CTX-M-15, SHV-1	CTX-M-14, CTX-M-15, SHV-1, LAP-2	-	-	-	-	-	-	-	CTX-M-14, CTX-M-15	-	SHV-1	-	-	LAP-2
MGH149	DX1174	Klebsiella	pneumoniae	PD-CRE	ST628	Massachusetts General Hospital	-	ompK35_E132K	Truncated	1	Meropenem	2	4	8	8	4	8	4	4	8	4	4	4	4	4	0.25	SHV-1	SHV-1, LAP-2	-	-	-	-	-	-	-	-	-	SHV-1	-	-	LAP-2
MGH149	DX1174	Klebsiella	pneumoniae	PD-CRE	ST628	Massachusetts General Hospital	-	ompK35_E132K	Truncated	2	Meropenem	4	4	8	8	8	8	4	4	4	4	4	4	4	4	0.5	SHV-1	SHV-1, LAP-2	-	-	-	-	-	-	-	-	-	SHV-1	-	-	LAP-2
MGH149	DX1174	Klebsiella	pneumoniae	PD-CRE	ST628	Massachusetts General Hospital	-	ompK35_E132K	Truncated	3	Meropenem	2	2	4	4	4	4	4	4	4	4	4	4	2	4	0.5	SHV-1	SHV-1, LAP-2	-	-	-	-	-	-	-	-	-	SHV-1	-	-	LAP-2
MGH149	DX1174	Klebsiella	pneumoniae	PD-CRE	ST628	Massachusetts General Hospital	-	ompK35_E132K	Truncated	1	Ertapenem	8	8	8	8	8	8	8	8	8	16	16	16	16	16	1	SHV-1	SHV-1, LAP-2	-	-	-	-	-	-	-	-	-	SHV-1	-	-	LAP-2
MGH149	DX1174	Klebsiella	pneumoniae	PD-CRE	ST628	Massachusetts General Hospital	-	ompK35_E132K	Truncated	2	Ertapenem	16	8	16	8	16	16	8	16	8	16	8	8	8	8	1	SHV-1	SHV-1, LAP-2	-	-	-	-	-	-	-	-	-	SHV-1	-	-	LAP-2
MGH149	DX1174	Klebsiella	pneumoniae	PD-CRE	ST628	Massachusetts General Hospital	-	ompK35_E132K	Truncated	3	Ertapenem	8	4	8	8	8	8	8	8	8	8	8	8	8	8	1	SHV-1	SHV-1, LAP-2	-	-	-	-	-	-	-	-	-	SHV-1	-	-	LAP-2
MGH153	DX1028	Klebsiella	pneumoniae	PD-CRE	ST258	Massachusetts General Hospital	-	Frame Shift	Frame Shift	1	Meropenem	4	4	4	4	4	2	4	4	4	2	2	2	1	2	2	SHV-12	SHV-12	-	-	-	-	-	-	-	-	-	SHV-12	-	-	-
MGH153	DX1028	Klebsiella	pneumoniae	PD-CRE	ST258	Massachusetts General Hospital	-	Frame Shift	Frame Shift	2	Meropenem	4	4	4	4	4	4	4	4	4	2	4	4	4	2	1	SHV-12	SHV-12	-	-	-	-	-	-	-	-	-	SHV-12	-	-	-
MGH153	DX1028	Klebsiella	pneumoniae	PD-CRE	ST258	Massachusetts General Hospital	-	Frame Shift	Frame Shift	3	Meropenem	4	4	4	4	4	4	4	4	4	4	2	4	2	2	1	SHV-12	SHV-12	-	-	-	-	-	-	-	-	-	SHV-12	-	-	-
MGH153	DX1028	Klebsiella	pneumoniae	PD-CRE	ST258	Massachusetts General Hospital	-	Frame Shift	Frame Shift	1	Ertapenem	64	64	64	64	64	64	32	64	32	32	16	32	16	16	1	SHV-12	SHV-12	-	-	-	-	-	-	-	-	-	SHV-12	-	-	-
MGH153	DX1028	Klebsiella	pneumoniae	PD-CRE	ST258	Massachusetts General Hospital	-	Frame Shift	Frame Shift	2	Ertapenem	64	64	64	64	64	64	64	64	64	32	32	32	64	32	1	SHV-12	SHV-12	-	-	-	-	-	-	-	-	-	SHV-12	-	-	-
MGH153	DX1028	Klebsiella	pneumoniae	PD-CRE	ST258	Massachusetts General Hospital	-	Frame Shift	Frame Shift	3	Ertapenem	64	64	128	128	128	128	128	128	64	64	64	64	32	32	0.5	SHV-12	SHV-12	-	-	-	-	-	-	-	-	-	SHV-12	-	-	-
MGH155	DX1134	Klebsiella	pneumoniae	PD-CRE	ST15	Massachusetts General Hospital	-	Frame Shift	Truncated	1	Meropenem	32	32	32	32	32	32	16	16	16	16	8	16	8	8	1	OXA-10, CTX-M-15, SHV-55	OXA-10, CTX-M-15, SHV-55	-	-	-	-	-	-	OXA-10	CTX-M-15	-	SHV-55	-	-	-
MGH155	DX1134	Klebsiella	pneumoniae	PD-CRE	ST15	Massachusetts General Hospital	-	Frame Shift	Truncated	2	Meropenem	32	32	32	32	32	32	16	16	16	16	16	8	8	8	1	OXA-10, CTX-M-15, SHV-55	OXA-10, CTX-M-15, SHV-55	-	-	-	-	-	-	OXA-10	CTX-M-15	-	SHV-55	-	-	-
MGH155	DX1134	Klebsiella	pneumoniae	PD-CRE	ST15	Massachusetts General Hospital	-	Frame Shift	Truncated	3	Meropenem	32	32	32	32	32	32	16	16	16	16	16	16	16	8	1	OXA-10, CTX-M-15, SHV-55	OXA-10, CTX-M-15, SHV-55	-	-	-	-	-	-	OXA-10	CTX-M-15	-	SHV-55	-	-	-
MGH155	DX1134	Klebsiella	pneumoniae	PD-CRE	ST15	Massachusetts General Hospital	-	Frame Shift	Truncated	1	Ertapenem	256	256	256	256	256	256	256	256	128	256	256	128	128	128	1	OXA-10, CTX-M-15, SHV-55	OXA-10, CTX-M-15, SHV-55	-	-	-	-	-	-	OXA-10	CTX-M-15	-	SHV-55	-	-	-
MGH155	DX1134	Klebsiella	pneumoniae	PD-CRE	ST15	Massachusetts General Hospital	-	Frame Shift	Truncated	2	Ertapenem	256	256	256	256	256	256	256	256	256	256	128	128	128	256	1	OXA-10, CTX-M-15, SHV-55	OXA-10, CTX-M-15, SHV-55	-	-	-	-	-	-	OXA-10	CTX-M-15	-	SHV-55	-	-	-
MGH155	DX1134	Klebsiella	pneumoniae	PD-CRE	ST15	Massachusetts General Hospital	-	Frame Shift	Truncated	3	Ertapenem	256	256	256	256	256	128	256	256	128	128	128	128	128	128	2	OXA-10, CTX-M-15, SHV-55	OXA-10, CTX-M-15, SHV-55	-	-	-	-	-	-	OXA-10	CTX-M-15	-	SHV-55	-	-	-
MGH175	DX1276	Klebsiella	oxytoca	Hyper-CRE	ST143	Massachusetts General Hospital	KPC-21	Intact	Frame Shift	1	Meropenem	256	128	128	64	64	32	8	8	8	8	8	4	2	2	8	OXA-9, TEM-1	KPC, OXA-9, TEM-1, OXY-1	KPC	-	-	-	-	-	OXA-9	-	TEM-1	-	-	-	OXY-1
MGH175	DX1276	Klebsiella	oxytoca	Hyper-CRE	ST143	Massachusetts General Hospital	KPC-21	Intact	Frame Shift	2	Meropenem	128	128	64	64	64	32	16	16	8	8	8	8	8	8	4	OXA-9, TEM-1	KPC, OXA-9, TEM-1, OXY-1	KPC	-	-	-	-	-	OXA-9	-	TEM-1	-	-	-	OXY-1
MGH175	DX1276	Klebsiella	oxytoca	Hyper-CRE	ST143	Massachusetts General Hospital	KPC-21	Intact	Frame Shift	3	Meropenem	128	128	128	64	32	32	16	8	8	8	8	8	8	4	4	OXA-9, TEM-1	KPC, OXA-9, TEM-1, OXY-1	KPC	-	-	-	-	-	OXA-9	-	TEM-1	-	-	-	OXY-1
MGH185	DX1175	Klebsiella	pneumoniae	PD-CRE	ST405	Massachusetts General Hospital	-	Intact	Truncated	1	Meropenem	2	2	4	2	2	4	2	2	4	2	2	2	2	2	0.5	OXA-1, CTX-M-15, SHV-76	OXA-1, CTX-M-15, SHV-76	-	-	-	-	-	-	OXA-1	CTX-M-15	-	SHV-76	-	-	-
MGH185	DX1175	Klebsiella	pneumoniae	PD-CRE	ST405	Massachusetts General Hospital	-	Intact	Truncated	2	Meropenem	4	4	4	4	4	4	4	4	4	4	2	2	2	2	1	OXA-1, CTX-M-15, SHV-76	OXA-1, CTX-M-15, SHV-76	-	-	-	-	-	-	OXA-1	CTX-M-15	-	SHV-76	-	-	-
MGH185	DX1175	Klebsiella	pneumoniae	PD-CRE	ST405	Massachusetts General Hospital	-	Intact	Truncated	3	Meropenem	4	8	4	4	4	4	4	4	4	4	4	2	2	2	1	OXA-1, CTX-M-15, SHV-76	OXA-1, CTX-M-15, SHV-76	-	-	-	-	-	-	OXA-1	CTX-M-15	-	SHV-76	-	-	-
MGH185	DX1175	Klebsiella	pneumoniae	PD-CRE	ST405	Massachusetts General Hospital	-	Intact	Truncated	1	Ertapenem	64	64	64	64	64	32	32	32	32	32	16	32	16	16	2	OXA-1, CTX-M-15, SHV-76	OXA-1, CTX-M-15, SHV-76	-	-	-	-	-	-	OXA-1	CTX-M-15	-	SHV-76	-	-	-
MGH185	DX1175	Klebsiella	pneumoniae	PD-CRE	ST405	Massachusetts General Hospital	-	Intact	Truncated	2	Ertapenem	32	32	32	32	32	32	32	64	32	32	32	16	32	16	1	OXA-1, CTX-M-15, SHV-76	OXA-1, CTX-M-15, SHV-76	-	-	-	-	-	-	OXA-1	CTX-M-15	-	SHV-76	-	-	-
MGH185	DX1175	Klebsiella	pneumoniae	PD-CRE	ST405	Massachusetts General Hospital	-	Intact	Truncated	3	Ertapenem	16	64	64	64	64	32	32	32	32	32	32	32	16	16	0.5	OXA-1, CTX-M-15, SHV-76	OXA-1, CTX-M-15, SHV-76	-	-	-	-	-	-	OXA-1	CTX-M-15	-	SHV-76	-	-	-
MGH19	RB275	Klebsiella	pneumoniae	CSE	ST988	Massachusetts General Hospital	-	Intact	Intact	1	Meropenem	0.0625	0.03125	0.03125	0.03125	0.03125	0.03125	0.03125	0.03125	0.03125	0.03125	0.03125	0.03125	0.03125	0.03125	2	SHV-211	SHV-211	-	-	-	-	-	-	-	-	-	SHV-211	-	-	-
MGH19	RB275	Klebsiella	pneumoniae	CSE	ST988	Massachusetts General Hospital	-	Intact	Intact	2	Meropenem	0.0625	0.0625	0.03125	0.03125	0.03125	0.03125	0.03125	0.03125	0.03125	0.03125	0.03125	0.03125	0.015625	0.015625	2	SHV-211	SHV-211	-	-	-	-	-	-	-	-	-	SHV-211	-	-	-
MGH19	RB275	Klebsiella	pneumoniae	CSE	ST988	Massachusetts General Hospital	-	Intact	Intact	3	Meropenem	0.0625	0.03125	0.03125	0.03125	0.03125	0.03125	0.03125	0.03125	0.015625	0.015625	0.015625	0.015625	0.015625	0.015625	2	SHV-211	SHV-211	-	-	-	-	-	-	-	-	-	SHV-211	-	-	-
MGH19	RB275	Klebsiella	pneumoniae	CSE	ST988	Massachusetts General Hospital	-	Intact	Intact	1	Ertapenem	0.03125	0.03125	0.03125	0.03125	0.015625	0.015625	0.015625	0.015625	0.015625	0.015625	0.015625	0.015625	0.015625	0.015625	2	SHV-211	SHV-211	-	-	-	-	-	-	-	-	-	SHV-211	-	-	-
MGH19	RB275	Klebsiella	pneumoniae	CSE	ST988	Massachusetts General Hospital	-	Intact	Intact	2	Ertapenem	0.0625	0.03125	0.00390625	0.03125	0.015625	0.015625	0.015625	0.015625	0.015625	0.015625	0.015625	0.015625	0.015625	0.015625	4	SHV-211	SHV-211	-	-	-	-	-	-	-	-	-	SHV-211	-	-	-
MGH19	RB275	Klebsiella	pneumoniae	CSE	ST988	Massachusetts General Hospital	-	Intact	Intact	3	Ertapenem	0.03125	0.015625	0.03125	0.015625	0.015625	0.015625	0.015625	0.015625	0.015625	0.015625	0.015625	0.015625	0.015625	0.015625	2	SHV-211	SHV-211	-	-	-	-	-	-	-	-	-	SHV-211	-	-	-
MGH197	DX1029	Enterobacter	hormaechei	PD-CRE	ST66	Massachusetts General Hospital	-	IS5D in promoter region	ISKpn26 in promoter region	1	Meropenem	16	16	8	8	16	8	4	4	4	2	4	2	2	4	2	TEM-1	TEM-1, ACT-16	-	-	-	-	-	-	-	-	TEM-1	-	-	ACT-16	-
MGH197	DX1029	Enterobacter	hormaechei	PD-CRE	ST66	Massachusetts General Hospital	-	IS5D in promoter region	ISKpn26 in promoter region	2	Meropenem	16	16	16	16	16	8	4	2	2	2	2	2	2	2	2	TEM-1	TEM-1, ACT-16	-	-	-	-	-	-	-	-	TEM-1	-	-	ACT-16	-
MGH197	DX1029	Enterobacter	hormaechei	PD-CRE	ST66	Massachusetts General Hospital	-	IS5D in promoter region	ISKpn26 in promoter region	3	Meropenem	16	8	8	8	8	4	8	4	4	2	2	2	2	2	4	TEM-1	TEM-1, ACT-16	-	-	-	-	-	-	-	-	TEM-1	-	-	ACT-16	-
MGH197	DX1029	Enterobacter	hormaechei	PD-CRE	ST66	Massachusetts General Hospital	-	IS5D in promoter region	ISKpn26 in promoter region	1	Ertapenem	128	128	128	128	128	64	128	64	64	64	64	64	64	64	2	TEM-1	TEM-1, ACT-16	-	-	-	-	-	-	-	-	TEM-1	-	-	ACT-16	-
MGH197	DX1029	Enterobacter	hormaechei	PD-CRE	ST66	Massachusetts General Hospital	-	IS5D in promoter region	ISKpn26 in promoter region	2	Ertapenem	128	128	128	128	128	128	128	128	64	64	64	64	64	64	1	TEM-1	TEM-1, ACT-16	-	-	-	-	-	-	-	-	TEM-1	-	-	ACT-16	-
MGH197	DX1029	Enterobacter	hormaechei	PD-CRE	ST66	Massachusetts General Hospital	-	IS5D in promoter region	ISKpn26 in promoter region	3	Ertapenem	256	256	256	256	256	128	256	128	128	64	64	64	64	64	2	TEM-1	TEM-1, ACT-16	-	-	-	-	-	-	-	-	TEM-1	-	-	ACT-16	-
MGH198	DX1181	Enterobacter	hormaechei	CSE	ST66	Massachusetts General Hospital	-	Intact	ISKpn26 in promoter region	1	Meropenem	0.5	0.25	0.25	0.25	0.25	0.25	0.125	0.25	0.25	0.125	0.125	0.0625	0.0625	0.0625	2	TEM-1, SHV-12	TEM-1, SHV-12, ACT-16	-	-	-	-	-	-	-	-	TEM-1	SHV-12	-	ACT-16	-
MGH198	DX1181	Enterobacter	hormaechei	CSE	ST66	Massachusetts General Hospital	-	Intact	ISKpn26 in promoter region	2	Meropenem	0.5	0.5	1	0.5	0.25	0.25	0.25	0.25	0.25	0.25	0.125	0.125	0.25	0.25	2	TEM-1, SHV-12	TEM-1, SHV-12, ACT-16	-	-	-	-	-	-	-	-	TEM-1	SHV-12	-	ACT-16	-
MGH198	DX1181	Enterobacter	hormaechei	CSE	ST66	Massachusetts General Hospital	-	Intact	ISKpn26 in promoter region	3	Meropenem	0.5	0.5	0.5	0.25	0.5	0.25	0.25	0.25	0.25	0.125	0.25	0.125	0.125	0.125	2	TEM-1, SHV-12	TEM-1, SHV-12, ACT-16	-	-	-	-	-	-	-	-	TEM-1	SHV-12	-	ACT-16	-
MGH198	DX1181	Enterobacter	hormaechei	CSE	ST66	Massachusetts General Hospital	-	Intact	ISKpn26 in promoter region	1	Ertapenem	32	32	32	16	8	4	4	4	4	4	4	4	4	2	8	TEM-1, SHV-12	TEM-1, SHV-12, ACT-16	-	-	-	-	-	-	-	-	TEM-1	SHV-12	-	ACT-16	-
MGH198	DX1181	Enterobacter	hormaechei	CSE	ST66	Massachusetts General Hospital	-	Intact	ISKpn26 in promoter region	2	Ertapenem	8	8	4	4	8	4	4	4	4	4	4	4	4	4	2	TEM-1, SHV-12	TEM-1, SHV-12, ACT-16	-	-	-	-	-	-	-	-	TEM-1	SHV-12	-	ACT-16	-
MGH198	DX1181	Enterobacter	hormaechei	CSE	ST66	Massachusetts General Hospital	-	Intact	ISKpn26 in promoter region	3	Ertapenem	16	16	16	8	8	4	4	8	4	4	4	4	4	4	4	TEM-1, SHV-12	TEM-1, SHV-12, ACT-16	-	-	-	-	-	-	-	-	TEM-1	SHV-12	-	ACT-16	-
MGH201	DX1137	Klebsiella	pneumoniae	PD-CRE	ST15	Massachusetts General Hospital	-	Frame Shift	Disrupted by IS903B	1	Meropenem	8	8	8	8	8	4	4	4	4	4	4	4	4	4	2	CTX-M-15, SHV-12, SHV-129	CTX-M-15, SHV-12, SHV-129	-	-	-	-	-	-	-	CTX-M-15	-	SHV-12, SHV-129	-	-	-
MGH201	DX1137	Klebsiella	pneumoniae	PD-CRE	ST15	Massachusetts General Hospital	-	Frame Shift	Disrupted by IS903B	2	Meropenem	8	8	8	4	4	4	4	4	4	4	4	4	4	4	2	CTX-M-15, SHV-12, SHV-129	CTX-M-15, SHV-12, SHV-129	-	-	-	-	-	-	-	CTX-M-15	-	SHV-12, SHV-129	-	-	-
MGH201	DX1137	Klebsiella	pneumoniae	PD-CRE	ST15	Massachusetts General Hospital	-	Frame Shift	Disrupted by IS903B	3	Meropenem	8	8	8	8	8	8	8	4	4	8	4	4	4	4	1	CTX-M-15, SHV-12, SHV-129	CTX-M-15, SHV-12, SHV-129	-	-	-	-	-	-	-	CTX-M-15	-	SHV-12, SHV-129	-	-	-
MGH201	DX1137	Klebsiella	pneumoniae	PD-CRE	ST15	Massachusetts General Hospital	-	Frame Shift	Disrupted by IS903B	1	Ertapenem	64	64	64	64	64	64	64	64	64	64	64	64	64	64	1	CTX-M-15, SHV-12, SHV-129	CTX-M-15, SHV-12, SHV-129	-	-	-	-	-	-	-	CTX-M-15	-	SHV-12, SHV-129	-	-	-
MGH201	DX1137	Klebsiella	pneumoniae	PD-CRE	ST15	Massachusetts General Hospital	-	Frame Shift	Disrupted by IS903B	2	Ertapenem	64	64	64	64	64	64	64	64	64	64	64	64	64	64	1	CTX-M-15, SHV-12, SHV-129	CTX-M-15, SHV-12, SHV-129	-	-	-	-	-	-	-	CTX-M-15	-	SHV-12, SHV-129	-	-	-
MGH201	DX1137	Klebsiella	pneumoniae	PD-CRE	ST15	Massachusetts General Hospital	-	Frame Shift	Disrupted by IS903B	3	Ertapenem	64	64	64	64	64	64	64	64	64	64	64	64	64	32	1	CTX-M-15, SHV-12, SHV-129	CTX-M-15, SHV-12, SHV-129	-	-	-	-	-	-	-	CTX-M-15	-	SHV-12, SHV-129	-	-	-
MGH205	DX1131	Klebsiella	pneumoniae	PD-CRE	ST307	Massachusetts General Hospital	-	Intact	Truncated	1	Meropenem	4	4	4	4	4	4	4	4	4	4	4	4	4	4	1	OXA-1, CTX-M-15, SHV-28	OXA-1, CTX-M-15, SHV-28	-	-	-	-	-	-	OXA-1	CTX-M-15	-	SHV-28	-	-	-
MGH205	DX1131	Klebsiella	pneumoniae	PD-CRE	ST307	Massachusetts General Hospital	-	Intact	Truncated	2	Meropenem	4	4	4	4	4	4	4	4	4	4	4	4	2	2	1	OXA-1, CTX-M-15, SHV-28	OXA-1, CTX-M-15, SHV-28	-	-	-	-	-	-	OXA-1	CTX-M-15	-	SHV-28	-	-	-
MGH205	DX1131	Klebsiella	pneumoniae	PD-CRE	ST307	Massachusetts General Hospital	-	Intact	Truncated	3	Meropenem	8	4	4	4	4	4	4	4	4	4	4	4	4	4	2	OXA-1, CTX-M-15, SHV-28	OXA-1, CTX-M-15, SHV-28	-	-	-	-	-	-	OXA-1	CTX-M-15	-	SHV-28	-	-	-
MGH205	DX1131	Klebsiella	pneumoniae	PD-CRE	ST307	Massachusetts General Hospital	-	Intact	Truncated	1	Ertapenem	64	64	64	64	64	64	64	64	64	128	64	64	64	64	1	OXA-1, CTX-M-15, SHV-28	OXA-1, CTX-M-15, SHV-28	-	-	-	-	-	-	OXA-1	CTX-M-15	-	SHV-28	-	-	-
MGH205	DX1131	Klebsiella	pneumoniae	PD-CRE	ST307	Massachusetts General Hospital	-	Intact	Truncated	2	Ertapenem	64	64	64	64	64	64	64	64	64	64	64	64	64	32	1	OXA-1, CTX-M-15, SHV-28	OXA-1, CTX-M-15, SHV-28	-	-	-	-	-	-	OXA-1	CTX-M-15	-	SHV-28	-	-	-
MGH205	DX1131	Klebsiella	pneumoniae	PD-CRE	ST307	Massachusetts General Hospital	-	Intact	Truncated	3	Ertapenem	64	64	64	64	64	64	64	64	64	64	64	64	64	32	1	OXA-1, CTX-M-15, SHV-28	OXA-1, CTX-M-15, SHV-28	-	-	-	-	-	-	OXA-1	CTX-M-15	-	SHV-28	-	-	-
MGH211	DX1119	Klebsiella	pneumoniae	PD-CRE	ST909	Massachusetts General Hospital	-	Frame Shift	Truncated	1	Meropenem	4	4	4	4	4	4	4	4	4	2	4	4	4	4	1	SHV-11	SHV-11	-	-	-	-	-	-	-	-	-	SHV-11	-	-	-
MGH211	DX1119	Klebsiella	pneumoniae	PD-CRE	ST909	Massachusetts General Hospital	-	Frame Shift	Truncated	2	Meropenem	4	4	4	4	4	2	4	2	1	2	2	1	2	1	2	SHV-11	SHV-11	-	-	-	-	-	-	-	-	-	SHV-11	-	-	-
MGH211	DX1119	Klebsiella	pneumoniae	PD-CRE	ST909	Massachusetts General Hospital	-	Frame Shift	Truncated	3	Meropenem	8	8	8	8	8	4	4	4	4	4	4	2	2	2	2	SHV-11	SHV-11	-	-	-	-	-	-	-	-	-	SHV-11	-	-	-
MGH211	DX1119	Klebsiella	pneumoniae	PD-CRE	ST909	Massachusetts General Hospital	-	Frame Shift	Truncated	1	Ertapenem	64	64	64	64	64	64	32	64	32	32	32	32	32	32	1	SHV-11	SHV-11	-	-	-	-	-	-	-	-	-	SHV-11	-	-	-
MGH211	DX1119	Klebsiella	pneumoniae	PD-CRE	ST909	Massachusetts General Hospital	-	Frame Shift	Truncated	2	Ertapenem	32	16	16	32	32	32	64	64	64	64	32	32	32	32	1	SHV-11	SHV-11	-	-	-	-	-	-	-	-	-	SHV-11	-	-	-
MGH211	DX1119	Klebsiella	pneumoniae	PD-CRE	ST909	Massachusetts General Hospital	-	Frame Shift	Truncated	3	Ertapenem	64	64	64	64	64	64	64	64	64	32	32	32	32	32	1	SHV-11	SHV-11	-	-	-	-	-	-	-	-	-	SHV-11	-	-	-
MGH217	DX1182	Escherichia	coli	PD-CRE	ST131	Massachusetts General Hospital	-	Truncated	Truncated	1	Meropenem	4	4	2	4	2	4	2	2	1	2	1	1	1	1	1	TEM-1, SHV-5	TEM-1, SHV-5, EC	-	-	-	-	-	-	-	-	TEM-1	SHV-5	-	-	EC
MGH217	DX1182	Escherichia	coli	PD-CRE	ST131	Massachusetts General Hospital	-	Truncated	Truncated	2	Meropenem	8	8	4	4	2	4	4	4	2	2	4	1	1	1	2	TEM-1, SHV-5	TEM-1, SHV-5, EC	-	-	-	-	-	-	-	-	TEM-1	SHV-5	-	-	EC
MGH217	DX1182	Escherichia	coli	PD-CRE	ST131	Massachusetts General Hospital	-	Truncated	Truncated	3	Meropenem	16	8	8	4	4	4	4	2	2	2	2	2	1	1	4	TEM-1, SHV-5	TEM-1, SHV-5, EC	-	-	-	-	-	-	-	-	TEM-1	SHV-5	-	-	EC
MGH217	DX1182	Escherichia	coli	PD-CRE	ST131	Massachusetts General Hospital	-	Truncated	Truncated	1	Ertapenem	32	32	64	32	32	32	16	32	16	16	16	16	16	8	1	TEM-1, SHV-5	TEM-1, SHV-5, EC	-	-	-	-	-	-	-	-	TEM-1	SHV-5	-	-	EC
MGH217	DX1182	Escherichia	coli	PD-CRE	ST131	Massachusetts General Hospital	-	Truncated	Truncated	2	Ertapenem	64	32	64	32	32	32	16	16	16	16	32	32	16	16	2	TEM-1, SHV-5	TEM-1, SHV-5, EC	-	-	-	-	-	-	-	-	TEM-1	SHV-5	-	-	EC
MGH217	DX1182	Escherichia	coli	PD-CRE	ST131	Massachusetts General Hospital	-	Truncated	Truncated	3	Ertapenem	64	64	64	64	64	32	32	32	16	4	16	16	16	16	2	TEM-1, SHV-5	TEM-1, SHV-5, EC	-	-	-	-	-	-	-	-	TEM-1	SHV-5	-	-	EC
MGH227	DX1129	Klebsiella	pneumoniae	PD-CRE	ST189	Massachusetts General Hospital	-	Intact	Truncated	1	Meropenem	8	8	8	8	8	8	4	4	4	4	4	4	4	4	1	CTX-M-15	CTX-M-15	-	-	-	-	-	-	-	CTX-M-15	-	-	-	-	-
MGH227	DX1129	Klebsiella	pneumoniae	PD-CRE	ST189	Massachusetts General Hospital	-	Intact	Truncated	2	Meropenem	8	8	8	8	2	4	8	8	8	4	8	4	4	4	2	CTX-M-15	CTX-M-15	-	-	-	-	-	-	-	CTX-M-15	-	-	-	-	-
MGH227	DX1129	Klebsiella	pneumoniae	PD-CRE	ST189	Massachusetts General Hospital	-	Intact	Truncated	3	Meropenem	8	8	8	8	8	8	8	4	4	4	4	4	4	4	1	CTX-M-15	CTX-M-15	-	-	-	-	-	-	-	CTX-M-15	-	-	-	-	-
MGH227	DX1129	Klebsiella	pneumoniae	PD-CRE	ST189	Massachusetts General Hospital	-	Intact	Truncated	1	Ertapenem	64	64	64	64	64	64	64	128	128	128	128	64	64	64	1	CTX-M-15	CTX-M-15	-	-	-	-	-	-	-	CTX-M-15	-	-	-	-	-
MGH227	DX1129	Klebsiella	pneumoniae	PD-CRE	ST189	Massachusetts General Hospital	-	Intact	Truncated	2	Ertapenem	64	64	64	128	64	64	64	64	64	64	64	64	64	64	1	CTX-M-15	CTX-M-15	-	-	-	-	-	-	-	CTX-M-15	-	-	-	-	-
MGH227	DX1129	Klebsiella	pneumoniae	PD-CRE	ST189	Massachusetts General Hospital	-	Intact	Truncated	3	Ertapenem	128	64	128	64	64	64	64	64	64	64	64	64	64	64	2	CTX-M-15	CTX-M-15	-	-	-	-	-	-	-	CTX-M-15	-	-	-	-	-
MGH229	DX1247	Klebsiella	pneumoniae	CP-CRE	ST20	Massachusetts General Hospital	KPC-2	Intact	Intact	1	Meropenem	32	16	8	4	1	0.25	0.25	0.25	0.25	0.0625	0.0625	0.0625	0.0625	0.0625	128	SHV-187	KPC-2, SHV-187	KPC-2	-	-	-	-	-	-	-	-	SHV-187	-	-	-
MGH229	DX1247	Klebsiella	pneumoniae	CP-CRE	ST20	Massachusetts General Hospital	KPC-2	Intact	Intact	2	Meropenem	32	32	16	4	4	2	0.5	0.125	0.125	0.0625	0.0625	0.0625	0.0625	0.03125	16	SHV-187	KPC-2, SHV-187	KPC-2	-	-	-	-	-	-	-	-	SHV-187	-	-	-
MGH229	DX1247	Klebsiella	pneumoniae	CP-CRE	ST20	Massachusetts General Hospital	KPC-2	Intact	Intact	3	Meropenem	64	32	16	8	4	4	0.5	0.25	0.125	0.125	0.0625	0.0625	0.0625	0.03125	16	SHV-187	KPC-2, SHV-187	KPC-2	-	-	-	-	-	-	-	-	SHV-187	-	-	-
MGH229	DX1247	Klebsiella	pneumoniae	CP-CRE	ST20	Massachusetts General Hospital	KPC-2	Intact	Intact	1	Ertapenem	128	64	32	32	16	2	1	0.5	0.5	0.125	0.25	0.0625	0.0625	0.0625	64	SHV-187	KPC-2, SHV-187	KPC-2	-	-	-	-	-	-	-	-	SHV-187	-	-	-
MGH229	DX1247	Klebsiella	pneumoniae	CP-CRE	ST20	Massachusetts General Hospital	KPC-2	Intact	Intact	2	Ertapenem	128	64	32	16	8	4	1	0.5	0.125	0.25	0.125	0.25	0.0625	0.0625	32	SHV-187	KPC-2, SHV-187	KPC-2	-	-	-	-	-	-	-	-	SHV-187	-	-	-
MGH229	DX1247	Klebsiella	pneumoniae	CP-CRE	ST20	Massachusetts General Hospital	KPC-2	Intact	Intact	3	Ertapenem	128	64	32	16	8	8	2	0.5	0.125	0.125	0.25	0.0625	0.0625	0.0625	16	SHV-187	KPC-2, SHV-187	KPC-2	-	-	-	-	-	-	-	-	SHV-187	-	-	-
MGH247	DX1031	Klebsiella	aerogenes	PD-CRE	ST93	Massachusetts General Hospital	-	Less than 90% reference	Less than 90% reference	1	Meropenem	8	8	8	8	8	8	4	8	8	4	4	8	8	4	1	-	AmpC	-	-	-	-	-	-	-	-	-	-	-	-	AmpC
MGH247	DX1031	Klebsiella	aerogenes	PD-CRE	ST93	Massachusetts General Hospital	-	Less than 90% reference	Less than 90% reference	2	Meropenem	8	4	4	4	4	4	4	4	4	4	4	4	4	4	2	-	AmpC	-	-	-	-	-	-	-	-	-	-	-	-	AmpC
MGH247	DX1031	Klebsiella	aerogenes	PD-CRE	ST93	Massachusetts General Hospital	-	Less than 90% reference	Less than 90% reference	3	Meropenem	8	8	8	8	8	8	8	8	8	8	8	8	4	4	1	-	AmpC	-	-	-	-	-	-	-	-	-	-	-	-	AmpC
MGH247	DX1031	Klebsiella	aerogenes	PD-CRE	ST93	Massachusetts General Hospital	-	Less than 90% reference	Less than 90% reference	1	Ertapenem	128	128	128	128	128	128	128	128	128	128	128	128	128	128	1	-	AmpC	-	-	-	-	-	-	-	-	-	-	-	-	AmpC
MGH247	DX1031	Klebsiella	aerogenes	PD-CRE	ST93	Massachusetts General Hospital	-	Less than 90% reference	Less than 90% reference	2	Ertapenem	128	128	128	128	128	128	128	128	128	128	128	128	128	128	1	-	AmpC	-	-	-	-	-	-	-	-	-	-	-	-	AmpC
MGH247	DX1031	Klebsiella	aerogenes	PD-CRE	ST93	Massachusetts General Hospital	-	Less than 90% reference	Less than 90% reference	3	Ertapenem	256	256	128	128	128	128	256	256	128	128	128	128	128	256	2	-	AmpC	-	-	-	-	-	-	-	-	-	-	-	-	AmpC
MGH281	RB575	Citrobacter	freundii	CP-CRE	NA	Massachusetts General Hospital	KPC-3	Intact	Intact	1	Meropenem	16	8	2	1	1	0.25	0.125	0.25	0.125	0.125	0.125	0.125	0.0625	0.0625	64	OXA-9, TEM-1	KPC-3, OXA-9, TEM-1, CMY-129	KPC-3	-	-	-	-	-	OXA-9	-	TEM-1	-	CMY-129	-	-
MGH281	RB575	Citrobacter	freundii	CP-CRE	NA	Massachusetts General Hospital	KPC-3	Intact	Intact	2	Meropenem	16	8	4	2	1	0.5	0.25	0.25	0.125	0.25	0.125	0.125	0.0625	0.0625	32	OXA-9, TEM-1	KPC-3, OXA-9, TEM-1, CMY-129	KPC-3	-	-	-	-	-	OXA-9	-	TEM-1	-	CMY-129	-	-
MGH281	RB575	Citrobacter	freundii	CP-CRE	NA	Massachusetts General Hospital	KPC-3	Intact	Intact	3	Meropenem	32	16	8	2	1	0.5	0.5	0.25	0.25	0.25	0.25	0.25	0.125	0.25	64	OXA-9, TEM-1	KPC-3, OXA-9, TEM-1, CMY-129	KPC-3	-	-	-	-	-	OXA-9	-	TEM-1	-	CMY-129	-	-
MGH281	RB575	Citrobacter	freundii	CP-CRE	NA	Massachusetts General Hospital	KPC-3	Intact	Intact	1	Ertapenem	32	16	2	1	0.5	0.5	0.5	0.25	0.25	0.25	0.25	0.25	0.25	0.25	64	OXA-9, TEM-1	KPC-3, OXA-9, TEM-1, CMY-129	KPC-3	-	-	-	-	-	OXA-9	-	TEM-1	-	CMY-129	-	-
MGH281	RB575	Citrobacter	freundii	CP-CRE	NA	Massachusetts General Hospital	KPC-3	Intact	Intact	2	Ertapenem	32	16	8	4	2	1	0.5	0.25	0.25	0.25	0.25	0.125	0.25	0.125	32	OXA-9, TEM-1	KPC-3, OXA-9, TEM-1, CMY-129	KPC-3	-	-	-	-	-	OXA-9	-	TEM-1	-	CMY-129	-	-
MGH281	RB575	Citrobacter	freundii	CP-CRE	NA	Massachusetts General Hospital	KPC-3	Intact	Intact	3	Ertapenem	32	16	8	4	2	0.5	0.5	0.25	0.25	0.25	0.25	0.125	0.125	0.125	64	OXA-9, TEM-1	KPC-3, OXA-9, TEM-1, CMY-129	KPC-3	-	-	-	-	-	OXA-9	-	TEM-1	-	CMY-129	-	-
MGH283	RB576R	Citrobacter	freundii	CP-CRE	NA	Massachusetts General Hospital	KPC-3	Intact	Intact	1	Meropenem	32	8	4	2	1	1	0.25	0.25	0.25	0.25	0.125	0.125	0.125	0.0625	32	OXA-9, TEM-1	KPC-3, OXA-9, TEM-1, CMY-129	KPC-3	-	-	-	-	-	OXA-9	-	TEM-1	-	CMY-129	-	-
MGH283	RB576R	Citrobacter	freundii	CP-CRE	NA	Massachusetts General Hospital	KPC-3	Intact	Intact	2	Meropenem	32	16	4	2	1	0.5	0.5	0.25	0.25	0.25	0.25	0.25	0.25	0.125	64	OXA-9, TEM-1	KPC-3, OXA-9, TEM-1, CMY-129	KPC-3	-	-	-	-	-	OXA-9	-	TEM-1	-	CMY-129	-	-
MGH283	RB576R	Citrobacter	freundii	CP-CRE	NA	Massachusetts General Hospital	KPC-3	Intact	Intact	3	Meropenem	32	16	4	2	1	0.5	0.5	0.25	0.25	0.125	0.125	0.125	0.125	0.125	64	OXA-9, TEM-1	KPC-3, OXA-9, TEM-1, CMY-129	KPC-3	-	-	-	-	-	OXA-9	-	TEM-1	-	CMY-129	-	-
MGH283	RB576	Citrobacter	freundii	CP-CRE	NA	Massachusetts General Hospital	KPC-3	Intact	Intact	1	Ertapenem	64	32	16	8	4	2	1	0.25	0.25	0.125	0.125	0.125	0.125	0.125	32	OXA-9, TEM-1	KPC-3, OXA-9, TEM-1, CMY-129	KPC-3	-	-	-	-	-	OXA-9	-	TEM-1	-	CMY-129	-	-
MGH283	RB576	Citrobacter	freundii	CP-CRE	NA	Massachusetts General Hospital	KPC-3	Intact	Intact	2	Ertapenem	64	64	16	8	8	2	1	0.5	0.25	0.25	0.125	0.25	0.125	0.125	32	OXA-9, TEM-1	KPC-3, OXA-9, TEM-1, CMY-129	KPC-3	-	-	-	-	-	OXA-9	-	TEM-1	-	CMY-129	-	-
MGH283	RB576	Citrobacter	freundii	CP-CRE	NA	Massachusetts General Hospital	KPC-3	Intact	Intact	3	Ertapenem	64	32	16	8	8	4	1	0.5	0.25	0.125	0.125	0.125	0.125	0.125	16	OXA-9, TEM-1	KPC-3, OXA-9, TEM-1, CMY-129	KPC-3	-	-	-	-	-	OXA-9	-	TEM-1	-	CMY-129	-	-
MGH3	DX1001	Enterobacter	cloacae	CP-CRE	ST66	Massachusetts General Hospital	KPC-3	Intact	Intact	1	Meropenem	64	32	8	4	2	2	1	1	0.5	1	0.5	0.5	0.25	0.25	32	OXA-9, TEM-1	KPC-3, OXA-9, TEM-1	KPC-3	-	-	-	-	-	OXA-9	-	TEM-1	-	-	-	-
MGH3	DX1001	Enterobacter	cloacae	CP-CRE	ST66	Massachusetts General Hospital	KPC-3	Intact	Intact	2	Meropenem	32	16	16	4	2	4	2	2	1	2	1	1	1	1	8	OXA-9, TEM-1	KPC-3, OXA-9, TEM-1	KPC-3	-	-	-	-	-	OXA-9	-	TEM-1	-	-	-	-
MGH3	DX1001	Enterobacter	cloacae	CP-CRE	ST66	Massachusetts General Hospital	KPC-3	Intact	Intact	3	Meropenem	32	16	8	4	2	2	4	2	2	1	1	1	0.5	0.5	16	OXA-9, TEM-1	KPC-3, OXA-9, TEM-1	KPC-3	-	-	-	-	-	OXA-9	-	TEM-1	-	-	-	-
MGH3	DX1001	Enterobacter	cloacae	CP-CRE	ST66	Massachusetts General Hospital	KPC-3	Intact	Intact	1	Ertapenem	32	32	16	16	4	4	4	4	4	4	4	4	4	4	8	OXA-9, TEM-1	KPC-3, OXA-9, TEM-1	KPC-3	-	-	-	-	-	OXA-9	-	TEM-1	-	-	-	-
MGH3	DX1001	Enterobacter	cloacae	CP-CRE	ST66	Massachusetts General Hospital	KPC-3	Intact	Intact	2	Ertapenem	64	64	32	16	8	8	8	4	4	4	4	8	4	4	8	OXA-9, TEM-1	KPC-3, OXA-9, TEM-1	KPC-3	-	-	-	-	-	OXA-9	-	TEM-1	-	-	-	-
MGH3	DX1001	Enterobacter	cloacae	CP-CRE	ST66	Massachusetts General Hospital	KPC-3	Intact	Intact	3	Ertapenem	128	64	32	32	16	8	8	8	8	8	8	8	4	8	16	OXA-9, TEM-1	KPC-3, OXA-9, TEM-1	KPC-3	-	-	-	-	-	OXA-9	-	TEM-1	-	-	-	-
MGH316	RB766	Klebsiella	pneumoniae	Hyper-CRE	ST11	Massachusetts General Hospital	KPC-3, NDM-4	Truncated	Intact_GD Insertion	1	Meropenem	1024	1024	512	512	256	256	128	128	128	64	64	64	64	64	4	TEM-1, SHV-12	KPC-3, NDM-4, TEM-1, SHV-12, FOX-5, CARB-2	KPC-3	NDM-4	-	-	-	-	-	-	TEM-1	SHV-12	-	-	FOX-5, CARB-2
MGH316	RB766	Klebsiella	pneumoniae	Hyper-CRE	ST11	Massachusetts General Hospital	KPC-3, NDM-4	Truncated	Intact_GD Insertion	2	Meropenem	1024	1024	512	256	256	256	128	128	128	64	64	64	64	64	4	TEM-1, SHV-12	KPC-3, NDM-4, TEM-1, SHV-12, FOX-5, CARB-2	KPC-3	NDM-4	-	-	-	-	-	-	TEM-1	SHV-12	-	-	FOX-5, CARB-2
MGH316	RB766	Klebsiella	pneumoniae	Hyper-CRE	ST11	Massachusetts General Hospital	KPC-3, NDM-4	Truncated	Intact_GD Insertion	3	Meropenem	1024	1024	1024	512	512	256	256	256	128	128	128	128	128	64	4	TEM-1, SHV-12	KPC-3, NDM-4, TEM-1, SHV-12, FOX-5, CARB-2	KPC-3	NDM-4	-	-	-	-	-	-	TEM-1	SHV-12	-	-	FOX-5, CARB-2
MGH318	RB767	Escherichia	coli	CP-CRE	ST167	Massachusetts General Hospital	NDM-5, OXA-181	Intact	Intact_ST131	1	Meropenem	256	128	128	128	64	64	16	16	16	8	8	8	4	4	4	OXA-1, CTX-M-15	NDM-5, OXA-181, OXA-1, CTX-M-15	-	NDM-5	-	-	-	OXA-181	OXA-1	CTX-M-15	-	-	-	-	-
MGH318	RB767	Escherichia	coli	CP-CRE	ST167	Massachusetts General Hospital	NDM-5, OXA-181	Intact	Intact_ST131	2	Meropenem	256	256	128	128	128	64	32	32	16	16	16	16	8	8	4	OXA-1, CTX-M-15	NDM-5, OXA-181, OXA-1, CTX-M-15	-	NDM-5	-	-	-	OXA-181	OXA-1	CTX-M-15	-	-	-	-	-
MGH318	RB767	Escherichia	coli	CP-CRE	ST167	Massachusetts General Hospital	NDM-5, OXA-181	Intact	Intact_ST131	3	Meropenem	512	256	128	128	64	64	64	16	16	8	8	8	8	8	8	OXA-1, CTX-M-15	NDM-5, OXA-181, OXA-1, CTX-M-15	-	NDM-5	-	-	-	OXA-181	OXA-1	CTX-M-15	-	-	-	-	-
MGH326	RB765	Escherichia	coli	Hyper-CRE	ST354	Massachusetts General Hospital	KPC-2, NDM-1	Truncated	Intact	1	Meropenem	512	256	256	128	128	64	32	32	32	32	32	16	16	16	8	CTX-M-15, TEM-1, SHV-12	KPC-2, NDM-1, CTX-M-15, TEM-1, SHV-12	KPC-2	NDM-1	-	-	-	-	-	CTX-M-15	TEM-1	SHV-12	-	-	-
MGH326	RB765	Escherichia	coli	Hyper-CRE	ST354	Massachusetts General Hospital	KPC-2, NDM-1	Truncated	Intact	2	Meropenem	512	256	256	128	64	64	64	32	32	32	32	16	16	16	8	CTX-M-15, TEM-1, SHV-12	KPC-2, NDM-1, CTX-M-15, TEM-1, SHV-12	KPC-2	NDM-1	-	-	-	-	-	CTX-M-15	TEM-1	SHV-12	-	-	-
MGH326	RB765	Escherichia	coli	Hyper-CRE	ST354	Massachusetts General Hospital	KPC-2, NDM-1	Truncated	Intact	3	Meropenem	512	256	256	128	64	64	64	64	64	32	32	32	32	32	8	CTX-M-15, TEM-1, SHV-12	KPC-2, NDM-1, CTX-M-15, TEM-1, SHV-12	KPC-2	NDM-1	-	-	-	-	-	CTX-M-15	TEM-1	SHV-12	-	-	-
MGH35	RB543	Klebsiella	pneumoniae	PD-CRE	ST392	Massachusetts General Hospital	-	Intact	Frame Shift	1	Meropenem	2	4	4	4	4	2	2	2	2	2	2	1	2	1	1	CTX-M-15	CTX-M-15	-	-	-	-	-	-	-	CTX-M-15	-	-	-	-	-
MGH35	RB543	Klebsiella	pneumoniae	PD-CRE	ST392	Massachusetts General Hospital	-	Intact	Frame Shift	2	Meropenem	2	4	4	2	2	2	2	2	1	1	2	1	1	1	1	CTX-M-15	CTX-M-15	-	-	-	-	-	-	-	CTX-M-15	-	-	-	-	-
MGH35	RB543	Klebsiella	pneumoniae	PD-CRE	ST392	Massachusetts General Hospital	-	Intact	Frame Shift	3	Meropenem	4	4	8	4	4	4	4	2	4	2	2	2	2	2	1	CTX-M-15	CTX-M-15	-	-	-	-	-	-	-	CTX-M-15	-	-	-	-	-
MGH35	RB543	Klebsiella	pneumoniae	PD-CRE	ST392	Massachusetts General Hospital	-	Intact	Frame Shift	1	Ertapenem	32	32	32	32	32	32	16	16	32	16	16	16	16	16	1	CTX-M-15	CTX-M-15	-	-	-	-	-	-	-	CTX-M-15	-	-	-	-	-
MGH35	RB543	Klebsiella	pneumoniae	PD-CRE	ST392	Massachusetts General Hospital	-	Intact	Frame Shift	2	Ertapenem	32	32	32	32	32	32	32	32	32	16	16	16	16	16	1	CTX-M-15	CTX-M-15	-	-	-	-	-	-	-	CTX-M-15	-	-	-	-	-
MGH35	RB543	Klebsiella	pneumoniae	PD-CRE	ST392	Massachusetts General Hospital	-	Intact	Frame Shift	3	Ertapenem	32	32	32	32	32	32	32	16	16	16	16	16	16	16	1	CTX-M-15	CTX-M-15	-	-	-	-	-	-	-	CTX-M-15	-	-	-	-	-
MGH39	RB780	Klebsiella	pneumoniae	CP-CRE	ST1138	Massachusetts General Hospital	KPC-3	Intact	Intact	1	Meropenem	64	32	16	16	8	8	4	2	1	0.5	0.5	0.25	0.5	0.25	8	OXA-9, TEM-1	KPC-3, OXA-9, TEM-1	KPC-3	-	-	-	-	-	OXA-9	-	TEM-1	-	-	-	-
MGH39	RB780	Klebsiella	pneumoniae	CP-CRE	ST1138	Massachusetts General Hospital	KPC-3	Intact	Intact	2	Meropenem	64	32	16	16	8	8	4	2	1	0.5	0.5	0.5	0.5	0.125	8	OXA-9, TEM-1	KPC-3, OXA-9, TEM-1	KPC-3	-	-	-	-	-	OXA-9	-	TEM-1	-	-	-	-
MGH39	RB780	Klebsiella	pneumoniae	CP-CRE	ST1138	Massachusetts General Hospital	KPC-3	Intact	Intact	3	Meropenem	128	32	16	16	8	8	8	4	2	2	1	2	1	1	16	OXA-9, TEM-1	KPC-3, OXA-9, TEM-1	KPC-3	-	-	-	-	-	OXA-9	-	TEM-1	-	-	-	-
MGH39	RB780	Klebsiella	pneumoniae	CP-CRE	ST1138	Massachusetts General Hospital	KPC-3	Intact	Intact	1	Ertapenem	128	64	64	32	32	16	4	4	2	2	1	2	1	1	8	OXA-9, TEM-1	KPC-3, OXA-9, TEM-1	KPC-3	-	-	-	-	-	OXA-9	-	TEM-1	-	-	-	-
MGH39	RB780	Klebsiella	pneumoniae	CP-CRE	ST1138	Massachusetts General Hospital	KPC-3	Intact	Intact	2	Ertapenem	128	64	32	32	16	16	8	4	2	1	1	1	1	1	8	OXA-9, TEM-1	KPC-3, OXA-9, TEM-1	KPC-3	-	-	-	-	-	OXA-9	-	TEM-1	-	-	-	-
MGH39	RB780	Klebsiella	pneumoniae	CP-CRE	ST1138	Massachusetts General Hospital	KPC-3	Intact	Intact	3	Ertapenem	128	64	64	32	32	16	16	4	2	2	1	1	1	0.5	8	OXA-9, TEM-1	KPC-3, OXA-9, TEM-1	KPC-3	-	-	-	-	-	OXA-9	-	TEM-1	-	-	-	-
MGH4	DX1008	Enterobacter	cloacae	Hyper-CRE	ST58	Massachusetts General Hospital	KPC-3	Less than 90% reference	Intact	1	Meropenem	64	64	32	32	16	8	8	8	8	8	4	4	4	4	8	-	KPC-3, ACT-66	KPC-3	-	-	-	-	-	-	-	-	-	-	ACT-66	-
MGH4	DX1008	Enterobacter	cloacae	Hyper-CRE	ST58	Massachusetts General Hospital	KPC-3	Less than 90% reference	Intact	2	Meropenem	128	64	64	32	16	8	8	8	8	8	8	8	4	4	16	-	KPC-3, ACT-66	KPC-3	-	-	-	-	-	-	-	-	-	-	ACT-66	-
MGH4	DX1008	Enterobacter	cloacae	Hyper-CRE	ST58	Massachusetts General Hospital	KPC-3	Less than 90% reference	Intact	3	Meropenem	64	64	32	32	16	16	8	8	4	4	4	4	4	4	4	-	KPC-3, ACT-66	KPC-3	-	-	-	-	-	-	-	-	-	-	ACT-66	-
MGH4	DX1008	Enterobacter	cloacae	Hyper-CRE	ST58	Massachusetts General Hospital	KPC-3	Less than 90% reference	Intact	1	Ertapenem	256	256	128	128	64	32	32	32	32	16	16	8	8	8	8	-	KPC-3, ACT-66	KPC-3	-	-	-	-	-	-	-	-	-	-	ACT-66	-
MGH4	DX1008	Enterobacter	cloacae	Hyper-CRE	ST58	Massachusetts General Hospital	KPC-3	Less than 90% reference	Intact	2	Ertapenem	256	256	128	64	32	32	32	16	16	16	16	8	8	8	8	-	KPC-3, ACT-66	KPC-3	-	-	-	-	-	-	-	-	-	-	ACT-66	-
MGH4	DX1008	Enterobacter	cloacae	Hyper-CRE	ST58	Massachusetts General Hospital	KPC-3	Less than 90% reference	Intact	3	Ertapenem	256	256	128	64	32	32	32	16	16	16	16	8	8	8	8	-	KPC-3, ACT-66	KPC-3	-	-	-	-	-	-	-	-	-	-	ACT-66	-
MGH43	RB548	Klebsiella	pneumoniae	PD-CRE	ST307	Massachusetts General Hospital	-	Intact	Truncated	1	Meropenem	1	1	1	2	2	2	2	2	2	2	2	2	2	2	0.5	OXA-1, CTX-M-15, SHV-28	OXA-1, CTX-M-15, SHV-28	-	-	-	-	-	-	OXA-1	CTX-M-15	-	SHV-28	-	-	-
MGH43	RB548	Klebsiella	pneumoniae	PD-CRE	ST307	Massachusetts General Hospital	-	Intact	Truncated	2	Meropenem	2	4	4	4	4	4	4	4	4	4	4	4	4	4	0.5	OXA-1, CTX-M-15, SHV-28	OXA-1, CTX-M-15, SHV-28	-	-	-	-	-	-	OXA-1	CTX-M-15	-	SHV-28	-	-	-
MGH43	RB548	Klebsiella	pneumoniae	PD-CRE	ST307	Massachusetts General Hospital	-	Intact	Truncated	3	Meropenem	4	4	2	2	2	2	4	4	4	4	4	4	4	4	2	OXA-1, CTX-M-15, SHV-28	OXA-1, CTX-M-15, SHV-28	-	-	-	-	-	-	OXA-1	CTX-M-15	-	SHV-28	-	-	-
MGH43	RB548	Klebsiella	pneumoniae	PD-CRE	ST307	Massachusetts General Hospital	-	Intact	Truncated	1	Ertapenem	8	8	8	4	4	2	2	8	2	2	2	2	2	2	4	OXA-1, CTX-M-15, SHV-28	OXA-1, CTX-M-15, SHV-28	-	-	-	-	-	-	OXA-1	CTX-M-15	-	SHV-28	-	-	-
MGH43	RB548	Klebsiella	pneumoniae	PD-CRE	ST307	Massachusetts General Hospital	-	Intact	Truncated	2	Ertapenem	16	32	8	2	2	2	2	2	2	2	2	2	2	2	8	OXA-1, CTX-M-15, SHV-28	OXA-1, CTX-M-15, SHV-28	-	-	-	-	-	-	OXA-1	CTX-M-15	-	SHV-28	-	-	-
MGH43	RB548	Klebsiella	pneumoniae	PD-CRE	ST307	Massachusetts General Hospital	-	Intact	Truncated	3	Ertapenem	32	32	16	8	16	32	16	16	16	16	16	8	16	16	1	OXA-1, CTX-M-15, SHV-28	OXA-1, CTX-M-15, SHV-28	-	-	-	-	-	-	OXA-1	CTX-M-15	-	SHV-28	-	-	-
MGH47	RB652	Klebsiella	pneumoniae	PD-CRE	ST37	Massachusetts General Hospital	-	Truncated	Disrupted by ISKpn26	1	Meropenem	4	4	4	4	4	4	4	4	4	4	4	4	4	4	1	SHV-5	SHV-5	-	-	-	-	-	-	-	-	-	SHV-5	-	-	-
MGH47	RB652	Klebsiella	pneumoniae	PD-CRE	ST37	Massachusetts General Hospital	-	Truncated	Disrupted by ISKpn26	2	Meropenem	8	4	4	4	4	4	4	4	4	4	2	2	2	2	2	SHV-5	SHV-5	-	-	-	-	-	-	-	-	-	SHV-5	-	-	-
MGH47	RB652	Klebsiella	pneumoniae	PD-CRE	ST37	Massachusetts General Hospital	-	Truncated	Disrupted by ISKpn26	3	Meropenem	4	4	4	4	4	4	4	4	4	2	4	4	4	2	1	SHV-5	SHV-5	-	-	-	-	-	-	-	-	-	SHV-5	-	-	-
MGH47	RB652	Klebsiella	pneumoniae	PD-CRE	ST37	Massachusetts General Hospital	-	Truncated	Disrupted by ISKpn26	1	Ertapenem	64	64	128	64	64	64	64	64	64	64	64	64	64	64	1	SHV-5	SHV-5	-	-	-	-	-	-	-	-	-	SHV-5	-	-	-
MGH47	RB652	Klebsiella	pneumoniae	PD-CRE	ST37	Massachusetts General Hospital	-	Truncated	Disrupted by ISKpn26	2	Ertapenem	64	128	128	128	128	128	128	64	64	64	64	64	64	64	0.5	SHV-5	SHV-5	-	-	-	-	-	-	-	-	-	SHV-5	-	-	-
MGH47	RB652	Klebsiella	pneumoniae	PD-CRE	ST37	Massachusetts General Hospital	-	Truncated	Disrupted by ISKpn26	3	Ertapenem	128	128	128	128	128	128	128	128	128	64	128	128	128	128	1	SHV-5	SHV-5	-	-	-	-	-	-	-	-	-	SHV-5	-	-	-
MGH56	DX1239	Citrobacter	freundii	CSE	NA	Massachusetts General Hospital	-	Frame Shift	Not found	1	Meropenem	0.25	0.125	0.125	0.125	0.0625	0.0625	0.0625	0.0625	0.0625	0.0625	0.03125	0.03125	0.03125	0.03125	4	-	CFE	-	-	-	-	-	-	-	-	-	-	-	-	CFE
MGH56	DX1239	Citrobacter	freundii	CSE	NA	Massachusetts General Hospital	-	Frame Shift	Not found	2	Meropenem	0.5	0.25	0.25	0.125	0.125	0.125	0.125	0.125	0.0625	0.0625	0.0625	0.0625	0.0625	0.0625	4	-	CFE	-	-	-	-	-	-	-	-	-	-	-	-	CFE
MGH56	DX1239	Citrobacter	freundii	CSE	NA	Massachusetts General Hospital	-	Frame Shift	Not found	3	Meropenem	0.25	0.25	0.125	0.125	0.125	0.125	0.125	0.125	0.0625	0.0625	0.0625	0.0625	0.0625	0.0625	2	-	CFE	-	-	-	-	-	-	-	-	-	-	-	-	CFE
MGH57	RB544	Escherichia	coli	PD-CRE	ST156	Massachusetts General Hospital	-	Less thatn 90% reference	Truncated	1	Meropenem	4	4	4	4	4	4	2	2	2	2	2	2	2	1	1	CTX-M-15	CTX-M-15, EC	-	-	-	-	-	-	-	CTX-M-15	-	-	-	-	EC
MGH57	RB544	Escherichia	coli	PD-CRE	ST156	Massachusetts General Hospital	-	Less thatn 90% reference	Truncated	2	Meropenem	4	4	4	4	4	4	4	4	4	4	4	4	4	4	1	CTX-M-15	CTX-M-15, EC	-	-	-	-	-	-	-	CTX-M-15	-	-	-	-	EC
MGH57	RB544	Escherichia	coli	PD-CRE	ST156	Massachusetts General Hospital	-	Less thatn 90% reference	Truncated	3	Meropenem	4	4	4	8	8	4	8	8	8	8	8	4	4	4	1	CTX-M-15	CTX-M-15, EC	-	-	-	-	-	-	-	CTX-M-15	-	-	-	-	EC
MGH57	RB544	Escherichia	coli	PD-CRE	ST156	Massachusetts General Hospital	-	Less thatn 90% reference	Truncated	1	Ertapenem	64	32	32	32	16	16	16	16	16	16	16	8	8	8	4	CTX-M-15	CTX-M-15, EC	-	-	-	-	-	-	-	CTX-M-15	-	-	-	-	EC
MGH57	RB544	Escherichia	coli	PD-CRE	ST156	Massachusetts General Hospital	-	Less thatn 90% reference	Truncated	2	Ertapenem	64	64	32	32	32	16	16	16	16	16	16	8	8	8	4	CTX-M-15	CTX-M-15, EC	-	-	-	-	-	-	-	CTX-M-15	-	-	-	-	EC
MGH57	RB544	Escherichia	coli	PD-CRE	ST156	Massachusetts General Hospital	-	Less thatn 90% reference	Truncated	3	Ertapenem	32	32	32	32	32	32	32	32	32	32	32	32	32	16	1	CTX-M-15	CTX-M-15, EC	-	-	-	-	-	-	-	CTX-M-15	-	-	-	-	EC
MGH63	RB545	Klebsiella	pneumoniae	PD-CRE	ST15	Massachusetts General Hospital	-	Frame Shift	Intact	1	Meropenem	4	4	4	2	4	4	2	2	2	2	2	2	2	2	1	CTX-M-15	CTX-M-15, no others	-	-	-	-	-	-	-	CTX-M-15	-	-	-	-	no others
MGH63	RB545	Klebsiella	pneumoniae	PD-CRE	ST15	Massachusetts General Hospital	-	Frame Shift	Intact	2	Meropenem	4	4	4	4	4	4	4	4	2	2	2	2	2	2	1	CTX-M-15	CTX-M-15, no others	-	-	-	-	-	-	-	CTX-M-15	-	-	-	-	no others
MGH63	RB545	Klebsiella	pneumoniae	PD-CRE	ST15	Massachusetts General Hospital	-	Frame Shift	Intact	3	Meropenem	4	4	4	4	4	4	4	2	2	2	2	2	2	4	1	CTX-M-15	CTX-M-15, no others	-	-	-	-	-	-	-	CTX-M-15	-	-	-	-	no others
MGH63	RB545	Klebsiella	pneumoniae	PD-CRE	ST15	Massachusetts General Hospital	-	Frame Shift	Intact	1	Ertapenem	64	64	64	64	32	32	32	32	32	32	32	32	32	32	2	CTX-M-15	CTX-M-15, no others	-	-	-	-	-	-	-	CTX-M-15	-	-	-	-	no others
MGH63	RB545	Klebsiella	pneumoniae	PD-CRE	ST15	Massachusetts General Hospital	-	Frame Shift	Intact	2	Ertapenem	64	32	32	32	32	32	32	32	32	32	32	16	32	16	2	CTX-M-15	CTX-M-15, no others	-	-	-	-	-	-	-	CTX-M-15	-	-	-	-	no others
MGH63	RB545	Klebsiella	pneumoniae	PD-CRE	ST15	Massachusetts General Hospital	-	Frame Shift	Intact	3	Ertapenem	64	32	64	32	64	32	32	32	32	32	32	32	32	32	2	CTX-M-15	CTX-M-15, no others	-	-	-	-	-	-	-	CTX-M-15	-	-	-	-	no others
MGH67	RB461	Klebsiella	pneumoniae	Hyper-CRE	ST258	Massachusetts General Hospital	KPC-2	Frame Shift	ISKPn26 in promoter region	1	Meropenem	1024	1024	512	256	256	128	64	64	64	64	64	32	64	64	8	TEM-1, SHV-11	KPC-2, TEM-1, SHV-11	KPC-2	-	-	-	-	-	-	-	TEM-1	SHV-11	-	-	-
MGH67	RB461	Klebsiella	pneumoniae	Hyper-CRE	ST258	Massachusetts General Hospital	KPC-2	Frame Shift	ISKPn26 in promoter region	2	Meropenem	1024	512	512	256	256	256	128	128	128	128	128	128	128	128	4	TEM-1, SHV-11	KPC-2, TEM-1, SHV-11	KPC-2	-	-	-	-	-	-	-	TEM-1	SHV-11	-	-	-
MGH67	RB461	Klebsiella	pneumoniae	Hyper-CRE	ST258	Massachusetts General Hospital	KPC-2	Frame Shift	ISKPn26 in promoter region	3	Meropenem	1024	512	512	256	256	128	128	128	128	128	128	128	128	128	8	TEM-1, SHV-11	KPC-2, TEM-1, SHV-11	KPC-2	-	-	-	-	-	-	-	TEM-1	SHV-11	-	-	-
MGH69	RB550	Klebsiella	pneumoniae	Hyper-CRE	ST11	Massachusetts General Hospital	NDM-1	Frame Shift	Intact	1	Meropenem	256	128	128	64	32	16	8	8	8	4	4	4	4	2	16	OXA-1, CTX-M-15	NDM-1, OXA-1, CTX-M-15	-	NDM-1	-	-	-	-	OXA-1	CTX-M-15	-	-	-	-	-
MGH69	RB550	Klebsiella	pneumoniae	Hyper-CRE	ST11	Massachusetts General Hospital	NDM-1	Frame Shift	Intact	2	Meropenem	256	256	128	128	64	64	16	16	16	4	4	4	4	4	4	OXA-1, CTX-M-15	NDM-1, OXA-1, CTX-M-15	-	NDM-1	-	-	-	-	OXA-1	CTX-M-15	-	-	-	-	-
MGH69	RB550	Klebsiella	pneumoniae	Hyper-CRE	ST11	Massachusetts General Hospital	NDM-1	Frame Shift	Intact	3	Meropenem	256	256	128	128	64	16	16	8	8	8	4	2	2	2	16	OXA-1, CTX-M-15	NDM-1, OXA-1, CTX-M-15	-	NDM-1	-	-	-	-	OXA-1	CTX-M-15	-	-	-	-	-
MGH7	RB781	Enterobacter	cloacae	CP-CRE	ST64	Massachusetts General Hospital	KPC-3	Intact	Intact	1	Meropenem	64	32	16	8	8	2	2	4	4	2	4	2	2	2	32	OXA-9, TEM-1	KPC-3, OXA-9, TEM-1	KPC-3	-	-	-	-	-	OXA-9	-	TEM-1	-	-	-	-
MGH7	RB781	Enterobacter	cloacae	CP-CRE	ST64	Massachusetts General Hospital	KPC-3	Intact	Intact	2	Meropenem	64	32	16	16	8	8	4	4	4	2	2	2	2	2	8	OXA-9, TEM-1	KPC-3, OXA-9, TEM-1	KPC-3	-	-	-	-	-	OXA-9	-	TEM-1	-	-	-	-
MGH7	RB781	Enterobacter	cloacae	CP-CRE	ST64	Massachusetts General Hospital	KPC-3	Intact	Intact	3	Meropenem	64	32	16	16	8	8	8	4	4	4	4	4	4	2	8	OXA-9, TEM-1	KPC-3, OXA-9, TEM-1	KPC-3	-	-	-	-	-	OXA-9	-	TEM-1	-	-	-	-
MGH7	RB781	Enterobacter	cloacae	CP-CRE	ST64	Massachusetts General Hospital	KPC-3	Intact	Intact	1	Ertapenem	64	64	32	32	16	8	4	8	4	4	4	4	4	4	8	OXA-9, TEM-1	KPC-3, OXA-9, TEM-1	KPC-3	-	-	-	-	-	OXA-9	-	TEM-1	-	-	-	-
MGH7	RB781	Enterobacter	cloacae	CP-CRE	ST64	Massachusetts General Hospital	KPC-3	Intact	Intact	2	Ertapenem	128	64	64	32	16	8	8	8	4	4	4	4	4	4	16	OXA-9, TEM-1	KPC-3, OXA-9, TEM-1	KPC-3	-	-	-	-	-	OXA-9	-	TEM-1	-	-	-	-
MGH7	RB781	Enterobacter	cloacae	CP-CRE	ST64	Massachusetts General Hospital	KPC-3	Intact	Intact	3	Ertapenem	128	64	32	32	16	16	8	8	8	4	8	4	4	4	8	OXA-9, TEM-1	KPC-3, OXA-9, TEM-1	KPC-3	-	-	-	-	-	OXA-9	-	TEM-1	-	-	-	-
MGH75	RB546	Klebsiella	pneumoniae	PD-CRE	ST15	Massachusetts General Hospital	-	Frame Shift	IS903B in promoter region	1	Meropenem	8	8	8	8	8	4	4	4	4	4	4	2	2	2	2	CTX-M-15	CTX-M-15, no others	-	-	-	-	-	-	-	CTX-M-15	-	-	-	-	no others
MGH75	RB546	Klebsiella	pneumoniae	PD-CRE	ST15	Massachusetts General Hospital	-	Frame Shift	IS903B in promoter region	2	Meropenem	8	8	8	8	8	8	4	4	4	4	4	4	4	4	1	CTX-M-15	CTX-M-15, no others	-	-	-	-	-	-	-	CTX-M-15	-	-	-	-	no others
MGH75	RB546	Klebsiella	pneumoniae	PD-CRE	ST15	Massachusetts General Hospital	-	Frame Shift	IS903B in promoter region	3	Meropenem	8	8	8	8	8	8	4	4	4	4	4	4	2	2	1	CTX-M-15	CTX-M-15, no others	-	-	-	-	-	-	-	CTX-M-15	-	-	-	-	no others
MGH75	RB546	Klebsiella	pneumoniae	PD-CRE	ST15	Massachusetts General Hospital	-	Frame Shift	IS903B in promoter region	1	Ertapenem	64	64	64	64	64	64	32	32	64	32	32	32	32	32	1	CTX-M-15	CTX-M-15, no others	-	-	-	-	-	-	-	CTX-M-15	-	-	-	-	no others
MGH75	RB546	Klebsiella	pneumoniae	PD-CRE	ST15	Massachusetts General Hospital	-	Frame Shift	IS903B in promoter region	2	Ertapenem	128	128	128	128	128	128	64	64	128	64	64	64	64	64	1	CTX-M-15	CTX-M-15, no others	-	-	-	-	-	-	-	CTX-M-15	-	-	-	-	no others
MGH75	RB546	Klebsiella	pneumoniae	PD-CRE	ST15	Massachusetts General Hospital	-	Frame Shift	IS903B in promoter region	3	Ertapenem	64	64	64	64	64	64	64	64	64	32	32	32	32	32	1	CTX-M-15	CTX-M-15, no others	-	-	-	-	-	-	-	CTX-M-15	-	-	-	-	no others
MGH81	DX1135	Klebsiella	pneumoniae	PD-CRE	ST15	Massachusetts General Hospital	-	Frame Shift	IS903B in promoter region	1	Meropenem	16	16	16	8	8	16	8	8	8	8	8	8	8	4	1	OXA-10, CTX-M-15, SHV-5	OXA-10, CTX-M-15, SHV-5	-	-	-	-	-	-	OXA-10	CTX-M-15	-	SHV-5	-	-	-
MGH81	DX1135	Klebsiella	pneumoniae	PD-CRE	ST15	Massachusetts General Hospital	-	Frame Shift	IS903B in promoter region	2	Meropenem	16	8	8	16	8	8	8	8	8	8	8	8	8	8	2	OXA-10, CTX-M-15, SHV-5	OXA-10, CTX-M-15, SHV-5	-	-	-	-	-	-	OXA-10	CTX-M-15	-	SHV-5	-	-	-
MGH81	DX1135	Klebsiella	pneumoniae	PD-CRE	ST15	Massachusetts General Hospital	-	Frame Shift	IS903B in promoter region	3	Meropenem	16	16	16	16	8	16	8	8	8	8	8	8	8	8	1	OXA-10, CTX-M-15, SHV-5	OXA-10, CTX-M-15, SHV-5	-	-	-	-	-	-	OXA-10	CTX-M-15	-	SHV-5	-	-	-
MGH81	DX1135	Klebsiella	pneumoniae	PD-CRE	ST15	Massachusetts General Hospital	-	Frame Shift	IS903B in promoter region	1	Ertapenem	128	128	128	128	128	64	64	64	64	64	64	64	64	64	2	OXA-10, CTX-M-15, SHV-5	OXA-10, CTX-M-15, SHV-5	-	-	-	-	-	-	OXA-10	CTX-M-15	-	SHV-5	-	-	-
MGH81	DX1135	Klebsiella	pneumoniae	PD-CRE	ST15	Massachusetts General Hospital	-	Frame Shift	IS903B in promoter region	2	Ertapenem	64	128	64	64	64	64	128	128	128	128	128	128	64	64	1	OXA-10, CTX-M-15, SHV-5	OXA-10, CTX-M-15, SHV-5	-	-	-	-	-	-	OXA-10	CTX-M-15	-	SHV-5	-	-	-
MGH81	DX1135	Klebsiella	pneumoniae	PD-CRE	ST15	Massachusetts General Hospital	-	Frame Shift	IS903B in promoter region	3	Ertapenem	128	128	128	128	128	128	128	128	128	128	128	128	64	64	1	OXA-10, CTX-M-15, SHV-5	OXA-10, CTX-M-15, SHV-5	-	-	-	-	-	-	OXA-10	CTX-M-15	-	SHV-5	-	-	-
MGH83	DX1006	Klebsiella	pneumoniae	Hyper-CRE	ST309	Massachusetts General Hospital	KPC-3	Intact	C_to_T SNP	1	Meropenem	256	256	128	64	64	32	64	64	64	32	32	32	32	32	8	OXA-9, TEM-1	KPC-3, OXA-9, TEM-1	KPC-3	-	-	-	-	-	OXA-9	-	TEM-1	-	-	-	-
MGH83	DX1006	Klebsiella	pneumoniae	Hyper-CRE	ST309	Massachusetts General Hospital	KPC-3	Intact	C_to_T SNP	2	Meropenem	512	256	256	128	128	64	64	64	32	32	32	32	32	32	8	OXA-9, TEM-1	KPC-3, OXA-9, TEM-1	KPC-3	-	-	-	-	-	OXA-9	-	TEM-1	-	-	-	-
MGH83	DX1006	Klebsiella	pneumoniae	Hyper-CRE	ST309	Massachusetts General Hospital	KPC-3	Intact	C_to_T SNP	3	Meropenem	512	256	256	128	64	64	64	64	64	64	32	32	32	32	8	OXA-9, TEM-1	KPC-3, OXA-9, TEM-1	KPC-3	-	-	-	-	-	OXA-9	-	TEM-1	-	-	-	-
MGH83	DX1006	Klebsiella	pneumoniae	Hyper-CRE	ST309	Massachusetts General Hospital	KPC-3	Intact	C_to_T SNP	1	Ertapenem	1024	1024	512	256	128	128	128	128	128	128	128	128	64	64	8	OXA-9, TEM-1	KPC-3, OXA-9, TEM-1	KPC-3	-	-	-	-	-	OXA-9	-	TEM-1	-	-	-	-
MGH83	DX1006	Klebsiella	pneumoniae	Hyper-CRE	ST309	Massachusetts General Hospital	KPC-3	Intact	C_to_T SNP	2	Ertapenem	1024	512	512	256	256	128	128	128	128	64	64	64	64	64	8	OXA-9, TEM-1	KPC-3, OXA-9, TEM-1	KPC-3	-	-	-	-	-	OXA-9	-	TEM-1	-	-	-	-
MGH83	DX1006	Klebsiella	pneumoniae	Hyper-CRE	ST309	Massachusetts General Hospital	KPC-3	Intact	C_to_T SNP	3	Ertapenem	1024	1024	512	512	256	256	256	256	128	128	128	128	128	128	4	OXA-9, TEM-1	KPC-3, OXA-9, TEM-1	KPC-3	-	-	-	-	-	OXA-9	-	TEM-1	-	-	-	-
MGH89	DX1114	Klebsiella	pneumoniae	PD-CRE	ST392	Massachusetts General Hospital	-	Intact	ISEcp1 in promoter region	1	Meropenem	1	1	1	1	1	1	1	1	1	1	1	1	1	1	1	OXA-1, CTX-M-15, TEM-1, SHV-11	OXA-1, CTX-M-15, TEM-1, SHV-11	-	-	-	-	-	-	OXA-1	CTX-M-15	TEM-1	SHV-11	-	-	-
MGH89	DX1114	Klebsiella	pneumoniae	PD-CRE	ST392	Massachusetts General Hospital	-	Intact	ISEcp1 in promoter region	2	Meropenem	2	4	2	4	2	2	2	2	2	2	2	2	2	2	1	OXA-1, CTX-M-15, TEM-1, SHV-11	OXA-1, CTX-M-15, TEM-1, SHV-11	-	-	-	-	-	-	OXA-1	CTX-M-15	TEM-1	SHV-11	-	-	-
MGH89	DX1114	Klebsiella	pneumoniae	PD-CRE	ST392	Massachusetts General Hospital	-	Intact	ISEcp1 in promoter region	3	Meropenem	0.25	1	0.5	1	1	1	2	2	1	1	1	1	1	1	0.25	OXA-1, CTX-M-15, TEM-1, SHV-11	OXA-1, CTX-M-15, TEM-1, SHV-11	-	-	-	-	-	-	OXA-1	CTX-M-15	TEM-1	SHV-11	-	-	-
MGH89	DX1114	Klebsiella	pneumoniae	PD-CRE	ST392	Massachusetts General Hospital	-	Intact	ISEcp1 in promoter region	1	Ertapenem	32	32	32	32	32	32	32	32	32	32	16	32	16	16	1	OXA-1, CTX-M-15, TEM-1, SHV-11	OXA-1, CTX-M-15, TEM-1, SHV-11	-	-	-	-	-	-	OXA-1	CTX-M-15	TEM-1	SHV-11	-	-	-
MGH89	DX1114	Klebsiella	pneumoniae	PD-CRE	ST392	Massachusetts General Hospital	-	Intact	ISEcp1 in promoter region	2	Ertapenem	32	32	32	32	32	32	32	32	32	32	32	32	16	16	1	OXA-1, CTX-M-15, TEM-1, SHV-11	OXA-1, CTX-M-15, TEM-1, SHV-11	-	-	-	-	-	-	OXA-1	CTX-M-15	TEM-1	SHV-11	-	-	-
MGH89	DX1114	Klebsiella	pneumoniae	PD-CRE	ST392	Massachusetts General Hospital	-	Intact	ISEcp1 in promoter region	3	Ertapenem	32	32	32	32	32	32	32	32	32	32	16	16	16	16	1	OXA-1, CTX-M-15, TEM-1, SHV-11	OXA-1, CTX-M-15, TEM-1, SHV-11	-	-	-	-	-	-	OXA-1	CTX-M-15	TEM-1	SHV-11	-	-	-
MGH97	DX1266	Klebsiella	pneumoniae	PD-CRE	ST70	Massachusetts General Hospital	-	Intact	C_to_T SNP	1	Meropenem	1	2	2	2	2	2	1	1	2	2	1	1	1	2	0.5	CTX-M-15, TEM-1, SHV-32	CTX-M-15, TEM-1, SHV-32	-	-	-	-	-	-	-	CTX-M-15	TEM-1	SHV-32	-	-	-
MGH97	DX1266	Klebsiella	pneumoniae	PD-CRE	ST70	Massachusetts General Hospital	-	Intact	C_to_T SNP	2	Meropenem	1	2	2	2	2	2	1	1	1	1	1	1	1	1	0.5	CTX-M-15, TEM-1, SHV-32	CTX-M-15, TEM-1, SHV-32	-	-	-	-	-	-	-	CTX-M-15	TEM-1	SHV-32	-	-	-
MGH97	DX1266	Klebsiella	pneumoniae	PD-CRE	ST70	Massachusetts General Hospital	-	Intact	C_to_T SNP	3	Meropenem	1	2	2	2	2	2	1	1	2	2	2	2	2	2	0.5	CTX-M-15, TEM-1, SHV-32	CTX-M-15, TEM-1, SHV-32	-	-	-	-	-	-	-	CTX-M-15	TEM-1	SHV-32	-	-	-
MGH97	DX1266	Klebsiella	pneumoniae	PD-CRE	ST70	Massachusetts General Hospital	-	Intact	C_to_T SNP	1	Ertapenem	8	8	8	8	8	8	8	8	8	32	8	8	8	8	1	CTX-M-15, TEM-1, SHV-32	CTX-M-15, TEM-1, SHV-32	-	-	-	-	-	-	-	CTX-M-15	TEM-1	SHV-32	-	-	-
MGH97	DX1266	Klebsiella	pneumoniae	PD-CRE	ST70	Massachusetts General Hospital	-	Intact	C_to_T SNP	2	Ertapenem	64	64	64	32	32	64	64	64	64	64	32	64	32	32	1	CTX-M-15, TEM-1, SHV-32	CTX-M-15, TEM-1, SHV-32	-	-	-	-	-	-	-	CTX-M-15	TEM-1	SHV-32	-	-	-
MGH97	DX1266	Klebsiella	pneumoniae	PD-CRE	ST70	Massachusetts General Hospital	-	Intact	C_to_T SNP	3	Ertapenem	64	64	64	32	64	64	64	64	64	64	64	64	64	32	1	CTX-M-15, TEM-1, SHV-32	CTX-M-15, TEM-1, SHV-32	-	-	-	-	-	-	-	CTX-M-15	TEM-1	SHV-32	-	-	-
UCI103	DX1185	Escherichia	coli	PD-CRE	ST117	University of California, Irvine	-	Intact	Truncated	1	Meropenem	8	8	8	8	8	8	8	8	8	8	8	8	8	4	1	-	CMY-2, EC, CARB-2	-	-	-	-	-	-	-	-	-	-	CMY-2	-	EC, CARB-2
UCI103	DX1185	Escherichia	coli	PD-CRE	ST117	University of California, Irvine	-	Intact	Truncated	2	Meropenem	16	16	8	8	16	8	8	8	8	8	8	8	8	8	2	-	CMY-2, EC, CARB-2	-	-	-	-	-	-	-	-	-	-	CMY-2	-	EC, CARB-2
UCI103	DX1185	Escherichia	coli	PD-CRE	ST117	University of California, Irvine	-	Intact	Truncated	3	Meropenem	16	16	16	8	8	8	8	8	8	8	8	8	8	8	2	-	CMY-2, EC, CARB-2	-	-	-	-	-	-	-	-	-	-	CMY-2	-	EC, CARB-2
UCI103	DX1185	Escherichia	coli	PD-CRE	ST117	University of California, Irvine	-	Intact	Truncated	1	Ertapenem	128	128	128	128	128	128	64	64	64	64	64	64	64	64	1	-	CMY-2, EC, CARB-2	-	-	-	-	-	-	-	-	-	-	CMY-2	-	EC, CARB-2
UCI103	DX1185	Escherichia	coli	PD-CRE	ST117	University of California, Irvine	-	Intact	Truncated	2	Ertapenem	128	128	128	128	128	128	64	64	64	64	64	64	64	64	1	-	CMY-2, EC, CARB-2	-	-	-	-	-	-	-	-	-	-	CMY-2	-	EC, CARB-2
UCI103	DX1185	Escherichia	coli	PD-CRE	ST117	University of California, Irvine	-	Intact	Truncated	3	Ertapenem	128	128	128	128	128	128	64	128	64	64	64	64	64	64	1	-	CMY-2, EC, CARB-2	-	-	-	-	-	-	-	-	-	-	CMY-2	-	EC, CARB-2
UCI107	DX1032	Klebsiella	pneumoniae	PD-CRE	ST515	University of California, Irvine	-	Frame Shift	Frame Shift	1	Meropenem	2	2	2	2	2	2	2	2	2	2	2	2	2	2	1	SHV-1	SHV-1	-	-	-	-	-	-	-	-	-	SHV-1	-	-	-
UCI107	DX1032	Klebsiella	pneumoniae	PD-CRE	ST515	University of California, Irvine	-	Frame Shift	Frame Shift	2	Meropenem	4	4	2	2	4	2	2	2	1	2	2	2	2	2	2	SHV-1	SHV-1	-	-	-	-	-	-	-	-	-	SHV-1	-	-	-
UCI107	DX1032	Klebsiella	pneumoniae	PD-CRE	ST515	University of California, Irvine	-	Frame Shift	Frame Shift	3	Meropenem	4	4	4	4	4	4	4	4	2	4	2	2	2	2	1	SHV-1	SHV-1	-	-	-	-	-	-	-	-	-	SHV-1	-	-	-
UCI107	DX1032	Klebsiella	pneumoniae	PD-CRE	ST515	University of California, Irvine	-	Frame Shift	Frame Shift	1	Ertapenem	32	32	32	32	32	32	16	16	16	16	16	16	16	16	1	SHV-1	SHV-1	-	-	-	-	-	-	-	-	-	SHV-1	-	-	-
UCI107	DX1032	Klebsiella	pneumoniae	PD-CRE	ST515	University of California, Irvine	-	Frame Shift	Frame Shift	2	Ertapenem	32	32	32	32	32	16	16	8	16	8	4	2	2	2	2	SHV-1	SHV-1	-	-	-	-	-	-	-	-	-	SHV-1	-	-	-
UCI107	DX1032	Klebsiella	pneumoniae	PD-CRE	ST515	University of California, Irvine	-	Frame Shift	Frame Shift	3	Ertapenem	16	16	16	16	16	16	32	32	32	32	32	16	16	16	1	SHV-1	SHV-1	-	-	-	-	-	-	-	-	-	SHV-1	-	-	-
UCI113	RB487	Klebsiella	pneumoniae	Hyper-CRE	ST258	University of California, Irvine	KPC-2	Frame Shift	Intact_GD Insertion	1	Meropenem	1024	1024	512	512	256	256	256	256	256	128	128	128	128	128	4	TEM-1, SHV-11	KPC-2, TEM-1, SHV-11	KPC-2	-	-	-	-	-	-	-	TEM-1	SHV-11	-	-	-
UCI113	RB487	Klebsiella	pneumoniae	Hyper-CRE	ST258	University of California, Irvine	KPC-2	Frame Shift	Intact_GD Insertion	2	Meropenem	1024	1024	512	512	256	256	256	256	256	256	128	128	256	128	4	TEM-1, SHV-11	KPC-2, TEM-1, SHV-11	KPC-2	-	-	-	-	-	-	-	TEM-1	SHV-11	-	-	-
UCI113	RB487	Klebsiella	pneumoniae	Hyper-CRE	ST258	University of California, Irvine	KPC-2	Frame Shift	Intact_GD Insertion	3	Meropenem	1024	1024	512	512	256	256	256	256	128	128	128	128	128	128	4	TEM-1, SHV-11	KPC-2, TEM-1, SHV-11	KPC-2	-	-	-	-	-	-	-	TEM-1	SHV-11	-	-	-
UCI125	DX1115	Klebsiella	pneumoniae	PD-CRE	ST307	University of California, Irvine	-	Not Found	Tranlastionally repressed	1	Meropenem	0.25	0.5	0.5	0.5	0.25	0.5	0.25	0.25	0.25	0.25	0.25	0.25	0.25	0.25	0.5	CTX-M-15, SHV-27	CTX-M-15, SHV-27, LAP-2	-	-	-	-	-	-	-	CTX-M-15	-	SHV-27	-	-	LAP-2
UCI125	DX1115	Klebsiella	pneumoniae	PD-CRE	ST307	University of California, Irvine	-	Not Found	Tranlastionally repressed	2	Meropenem	1	1	1	1	1	1	1	1	1	1	1	1	1	1	1	CTX-M-15, SHV-27	CTX-M-15, SHV-27, LAP-2	-	-	-	-	-	-	-	CTX-M-15	-	SHV-27	-	-	LAP-2
UCI125	DX1115	Klebsiella	pneumoniae	PD-CRE	ST307	University of California, Irvine	-	Not Found	Tranlastionally repressed	3	Meropenem	1	2	2	1	1	1	1	1	1	1	1	1	1	1	1	CTX-M-15, SHV-27	CTX-M-15, SHV-27, LAP-2	-	-	-	-	-	-	-	CTX-M-15	-	SHV-27	-	-	LAP-2
UCI125	DX1115	Klebsiella	pneumoniae	PD-CRE	ST307	University of California, Irvine	-	Not Found	Tranlastionally repressed	1	Ertapenem	16	8	8	8	8	8	8	8	8	8	8	8	8	8	2	CTX-M-15, SHV-27	CTX-M-15, SHV-27, LAP-2	-	-	-	-	-	-	-	CTX-M-15	-	SHV-27	-	-	LAP-2
UCI125	DX1115	Klebsiella	pneumoniae	PD-CRE	ST307	University of California, Irvine	-	Not Found	Tranlastionally repressed	2	Ertapenem	8	8	8	8	16	8	8	8	8	8	8	8	8	8	1	CTX-M-15, SHV-27	CTX-M-15, SHV-27, LAP-2	-	-	-	-	-	-	-	CTX-M-15	-	SHV-27	-	-	LAP-2
UCI125	DX1115	Klebsiella	pneumoniae	PD-CRE	ST307	University of California, Irvine	-	Not Found	Tranlastionally repressed	3	Ertapenem	8	8	8	16	16	16	16	8	8	8	8	8	8	8	0.5	CTX-M-15, SHV-27	CTX-M-15, SHV-27, LAP-2	-	-	-	-	-	-	-	CTX-M-15	-	SHV-27	-	-	LAP-2
UCI135	DX1289	Escherichia	coli	PD-CRE	ST38	University of California, Irvine	-	Less than 90% reference	Intact	1	Meropenem	2	4	4	4	4	4	2	2	2	2	2	2	2	2	0.5	TEM-1	TEM-1, CMY-2	-	-	-	-	-	-	-	-	TEM-1	-	CMY-2	-	-
UCI135	DX1289	Escherichia	coli	PD-CRE	ST38	University of California, Irvine	-	Less than 90% reference	Intact	2	Meropenem	2	2	4	4	4	4	4	4	2	2	2	2	2	2	0.5	TEM-1	TEM-1, CMY-2	-	-	-	-	-	-	-	-	TEM-1	-	CMY-2	-	-
UCI135	DX1289	Escherichia	coli	PD-CRE	ST38	University of California, Irvine	-	Less than 90% reference	Intact	3	Meropenem	2	2	4	4	4	4	4	4	2	2	2	4	2	2	0.5	TEM-1	TEM-1, CMY-2	-	-	-	-	-	-	-	-	TEM-1	-	CMY-2	-	-
UCI135	DX1289	Escherichia	coli	PD-CRE	ST38	University of California, Irvine	-	Less than 90% reference	Intact	1	Ertapenem	64	64	128	64	64	64	64	64	32	32	64	64	32	64	1	TEM-1	TEM-1, CMY-2	-	-	-	-	-	-	-	-	TEM-1	-	CMY-2	-	-
UCI135	DX1289	Escherichia	coli	PD-CRE	ST38	University of California, Irvine	-	Less than 90% reference	Intact	2	Ertapenem	64	64	128	64	128	64	64	64	64	64	64	64	64	64	1	TEM-1	TEM-1, CMY-2	-	-	-	-	-	-	-	-	TEM-1	-	CMY-2	-	-
UCI135	DX1289	Escherichia	coli	PD-CRE	ST38	University of California, Irvine	-	Less than 90% reference	Intact	3	Ertapenem	64	128	128	64	64	64	64	64	64	64	64	64	32	32	1	TEM-1	TEM-1, CMY-2	-	-	-	-	-	-	-	-	TEM-1	-	CMY-2	-	-
UCI159	DX1460	Escherichia	coli	PD-CRE	ST38	University of California, Irvine	-	Intact	Intact	1	Meropenem	1	0.5	0.25	0.25	1	0.5	0.25	0.25	0.25	0.25	0.25	0.25	0.25	0.25	2	CTX-M-15	CTX-M-15, EC	-	-	-	-	-	-	-	CTX-M-15	-	-	-	-	EC
UCI159	DX1460	Escherichia	coli	PD-CRE	ST38	University of California, Irvine	-	Intact	Intact	2	Meropenem	2	0.5	0.5	0.5	0.25	0.25	0.25	0.25	0.25	0.25	0.25	0.25	0.25	0.25	8	CTX-M-15	CTX-M-15, EC	-	-	-	-	-	-	-	CTX-M-15	-	-	-	-	EC
UCI159	DX1460	Escherichia	coli	PD-CRE	ST38	University of California, Irvine	-	Intact	Intact	3	Meropenem	1	1	1	0.5	0.5	0.25	0.5	0.5	0.5	0.25	0.25	0.25	0.25	0.25	4	CTX-M-15	CTX-M-15, EC	-	-	-	-	-	-	-	CTX-M-15	-	-	-	-	EC
UCI159	DX1460	Escherichia	coli	PD-CRE	ST38	University of California, Irvine	-	Intact	Intact	1	Ertapenem	8	8	8	8	8	4	2	4	4	4	4	4	4	4	2	CTX-M-15	CTX-M-15, EC	-	-	-	-	-	-	-	CTX-M-15	-	-	-	-	EC
UCI159	DX1460	Escherichia	coli	PD-CRE	ST38	University of California, Irvine	-	Intact	Intact	2	Ertapenem	8	8	8	8	8	4	4	4	4	4	4	4	4	4	2	CTX-M-15	CTX-M-15, EC	-	-	-	-	-	-	-	CTX-M-15	-	-	-	-	EC
UCI159	DX1460	Escherichia	coli	PD-CRE	ST38	University of California, Irvine	-	Intact	Intact	3	Ertapenem	8	4	116	4	4	4	4	4	4	2	2	2	2	4	2	CTX-M-15	CTX-M-15, EC	-	-	-	-	-	-	-	CTX-M-15	-	-	-	-	EC
UCI163	DX1255	Klebsiella	pneumoniae	Hyper-CRE	ST258	University of California, Irvine	KPC-3	Frame Shift	C_to_T SNP	1	Meropenem	2048	1024	1024	1024	1024	1024	512	512	512	512	512	512	512	512	2	OXA-9, TEM-1, SHV-11	KPC-3, OXA-9, TEM-1, SHV-11	KPC-3	-	-	-	-	-	OXA-9	-	TEM-1	SHV-11	-	-	-
UCI163	DX1255	Klebsiella	pneumoniae	Hyper-CRE	ST258	University of California, Irvine	KPC-3	Frame Shift	C_to_T SNP	2	Meropenem	1024	1024	1024	1024	1024	1024	512	512	512	512	512	512	512	512	1	OXA-9, TEM-1, SHV-11	KPC-3, OXA-9, TEM-1, SHV-11	KPC-3	-	-	-	-	-	OXA-9	-	TEM-1	SHV-11	-	-	-
UCI163	DX1255	Klebsiella	pneumoniae	Hyper-CRE	ST258	University of California, Irvine	KPC-3	Frame Shift	C_to_T SNP	3	Meropenem	2048	1024	1024	1024	1024	1024	1024	1024	512	1024	512	512	512	512	2	OXA-9, TEM-1, SHV-11	KPC-3, OXA-9, TEM-1, SHV-11	KPC-3	-	-	-	-	-	OXA-9	-	TEM-1	SHV-11	-	-	-
UCI19	RB285	Klebsiella	pneumoniae	Hyper-CRE	ST258	University of California, Irvine	KPC-2	Frame Shift	Intact_GD Insertion	1	Meropenem	2048	2048	1024	1024	1024	1024	512	512	512	512	512	512	512	512	2	TEM-1, SHV-11	KPC-2, TEM-1, SHV-11	KPC-2	-	-	-	-	-	-	-	TEM-1	SHV-11	-	-	-
UCI19	RB285	Klebsiella	pneumoniae	Hyper-CRE	ST258	University of California, Irvine	KPC-2	Frame Shift	Intact_GD Insertion	2	Meropenem	2048	1024	1024	1024	512	512	512	512	512	512	512	512	512	512	4	TEM-1, SHV-11	KPC-2, TEM-1, SHV-11	KPC-2	-	-	-	-	-	-	-	TEM-1	SHV-11	-	-	-
UCI19	RB285	Klebsiella	pneumoniae	Hyper-CRE	ST258	University of California, Irvine	KPC-2	Frame Shift	Intact_GD Insertion	3	Meropenem	2048	1024	1024	1024	1024	512	512	512	512	512	512	512	512	512	4	TEM-1, SHV-11	KPC-2, TEM-1, SHV-11	KPC-2	-	-	-	-	-	-	-	TEM-1	SHV-11	-	-	-
UCI35	DX1184	Enterobacter	hormaechei	PD-CRE	ST60	University of California, Irvine	-	Intact	Less than 90% of reference	1	Meropenem	4	4	4	2	4	2	2	2	2	4	2	2	2	2	2	-	ACT-16	-	-	-	-	-	-	-	-	-	-	-	ACT-16	-
UCI35	DX1184	Enterobacter	hormaechei	PD-CRE	ST60	University of California, Irvine	-	Intact	Less than 90% of reference	2	Meropenem	4	4	2	2	2	2	2	2	1	1	1	1	1	1	2	-	ACT-16	-	-	-	-	-	-	-	-	-	-	-	ACT-16	-
UCI35	DX1184	Enterobacter	hormaechei	PD-CRE	ST60	University of California, Irvine	-	Intact	Less than 90% of reference	3	Meropenem	8	8	8	4	4	4	4	4	4	2	2	2	4	4	2	-	ACT-16	-	-	-	-	-	-	-	-	-	-	-	ACT-16	-
UCI35	DX1184	Enterobacter	hormaechei	PD-CRE	ST60	University of California, Irvine	-	Intact	Less than 90% of reference	1	Ertapenem	64	32	32	32	64	32	32	32	32	32	32	32	32	32	2	-	ACT-16	-	-	-	-	-	-	-	-	-	-	-	ACT-16	-
UCI35	DX1184	Enterobacter	hormaechei	PD-CRE	ST60	University of California, Irvine	-	Intact	Less than 90% of reference	2	Ertapenem	32	32	32	32	64	32	32	32	32	32	32	32	16	16	1	-	ACT-16	-	-	-	-	-	-	-	-	-	-	-	ACT-16	-
UCI35	DX1184	Enterobacter	hormaechei	PD-CRE	ST60	University of California, Irvine	-	Intact	Less than 90% of reference	3	Ertapenem	32	32	32	32	32	32	32	32	32	32	32	32	32	32	1	-	ACT-16	-	-	-	-	-	-	-	-	-	-	-	ACT-16	-
UCI51	DX1120	Escherichia	coli	PD-CRE	ST131	University of California, Irvine	-	Tn5403 in promoter region	Intact_ST131	1	Meropenem	4	2	2	2	2	2	2	2	2	4	2	2	2	2	2	OXA-1, CTX-M-15, TEM-33	OXA-1, CTX-M-15, TEM-33, EC	-	-	-	-	-	-	OXA-1	CTX-M-15	TEM-33	-	-	-	EC
UCI51	DX1120	Escherichia	coli	PD-CRE	ST131	University of California, Irvine	-	Tn5403 in promoter region	Intact_ST131	2	Meropenem	4	4	4	8	4	4	4	4	4	2	2	2	4	4	1	OXA-1, CTX-M-15, TEM-33	OXA-1, CTX-M-15, TEM-33, EC	-	-	-	-	-	-	OXA-1	CTX-M-15	TEM-33	-	-	-	EC
UCI51	DX1120	Escherichia	coli	PD-CRE	ST131	University of California, Irvine	-	Tn5403 in promoter region	Intact_ST131	3	Meropenem	4	4	4	2	4	4	4	4	4	4	2	2	4	2	1	OXA-1, CTX-M-15, TEM-33	OXA-1, CTX-M-15, TEM-33, EC	-	-	-	-	-	-	OXA-1	CTX-M-15	TEM-33	-	-	-	EC
UCI51	DX1120	Escherichia	coli	PD-CRE	ST131	University of California, Irvine	-	Tn5403 in promoter region	Intact_ST131	1	Ertapenem	32	32	32	32	32	32	32	32	32	32	32	32	32	32	1	OXA-1, CTX-M-15, TEM-33	OXA-1, CTX-M-15, TEM-33, EC	-	-	-	-	-	-	OXA-1	CTX-M-15	TEM-33	-	-	-	EC
UCI51	DX1120	Escherichia	coli	PD-CRE	ST131	University of California, Irvine	-	Tn5403 in promoter region	Intact_ST131	2	Ertapenem	32	32	32	32	32	32	32	32	32	32	32	32	32	32	1	OXA-1, CTX-M-15, TEM-33	OXA-1, CTX-M-15, TEM-33, EC	-	-	-	-	-	-	OXA-1	CTX-M-15	TEM-33	-	-	-	EC
UCI51	DX1120	Escherichia	coli	PD-CRE	ST131	University of California, Irvine	-	Tn5403 in promoter region	Intact_ST131	3	Ertapenem	32	32	32	32	32	32	32	32	32	32	32	32	32	32	1	OXA-1, CTX-M-15, TEM-33	OXA-1, CTX-M-15, TEM-33, EC	-	-	-	-	-	-	OXA-1	CTX-M-15	TEM-33	-	-	-	EC
UCI53	DX1117	Escherichia	coli	PD-CRE	ST410	University of California, Irvine	-	Intact	IS1R in promoter region	1	Meropenem	2	1	2	2	1	1	1	1	1	1	1	1	1	1	2	OXA-1, CTX-M-15	OXA-1, CTX-M-15, EC	-	-	-	-	-	-	OXA-1	CTX-M-15	-	-	-	-	EC
UCI53	DX1117	Escherichia	coli	PD-CRE	ST410	University of California, Irvine	-	Intact	IS1R in promoter region	2	Meropenem	4	2	2	2	2	2	2	2	2	2	2	2	2	2	2	OXA-1, CTX-M-15	OXA-1, CTX-M-15, EC	-	-	-	-	-	-	OXA-1	CTX-M-15	-	-	-	-	EC
UCI53	DX1117	Escherichia	coli	PD-CRE	ST410	University of California, Irvine	-	Intact	IS1R in promoter region	3	Meropenem	2	2	2	2	2	2	2	1	1	1	1	1	1	1	1	OXA-1, CTX-M-15	OXA-1, CTX-M-15, EC	-	-	-	-	-	-	OXA-1	CTX-M-15	-	-	-	-	EC
UCI53	DX1117	Escherichia	coli	PD-CRE	ST410	University of California, Irvine	-	Intact	IS1R in promoter region	1	Ertapenem	8	8	8	16	8	8	4	8	4	2	2	2	2	2	1	OXA-1, CTX-M-15	OXA-1, CTX-M-15, EC	-	-	-	-	-	-	OXA-1	CTX-M-15	-	-	-	-	EC
UCI53	DX1117	Escherichia	coli	PD-CRE	ST410	University of California, Irvine	-	Intact	IS1R in promoter region	2	Ertapenem	16	16	16	16	8	8	8	8	8	4	4	4	4	4	2	OXA-1, CTX-M-15	OXA-1, CTX-M-15, EC	-	-	-	-	-	-	OXA-1	CTX-M-15	-	-	-	-	EC
UCI53	DX1117	Escherichia	coli	PD-CRE	ST410	University of California, Irvine	-	Intact	IS1R in promoter region	3	Ertapenem	8	16	16	8	8	4	8	4	4	4	4	4	4	2	2	OXA-1, CTX-M-15	OXA-1, CTX-M-15, EC	-	-	-	-	-	-	OXA-1	CTX-M-15	-	-	-	-	EC
UCI63	RB481	Klebsiella	pneumoniae	Hyper-CRE	ST258	University of California, Irvine	KPC-2	Frame Shift	Intact_GD Insertion	1	Meropenem	1024	1024	1024	512	512	512	256	256	256	256	256	256	256	256	2	TEM-1, SHV-11	KPC-2, TEM-1, SHV-11, CMY-2	KPC-2	-	-	-	-	-	-	-	TEM-1	SHV-11	CMY-2	-	-
UCI63	RB481	Klebsiella	pneumoniae	Hyper-CRE	ST258	University of California, Irvine	KPC-2	Frame Shift	Intact_GD Insertion	2	Meropenem	1024	1024	1024	512	512	256	256	256	256	256	256	128	256	128	4	TEM-1, SHV-11	KPC-2, TEM-1, SHV-11, CMY-2	KPC-2	-	-	-	-	-	-	-	TEM-1	SHV-11	CMY-2	-	-
UCI63	RB481	Klebsiella	pneumoniae	Hyper-CRE	ST258	University of California, Irvine	KPC-2	Frame Shift	Intact_GD Insertion	3	Meropenem	1024	1024	1024	512	512	256	256	256	256	256	256	256	256	256	4	TEM-1, SHV-11	KPC-2, TEM-1, SHV-11, CMY-2	KPC-2	-	-	-	-	-	-	-	TEM-1	SHV-11	CMY-2	-	-
UCI75	DX1033	Klebsiella	pneumoniae	PD-CRE	ST258	University of California, Irvine	-	Frame Shift	Disrupted by ISKpn26	1	Meropenem	2	2	4	4	4	4	4	4	4	4	4	2	2	2	0.5	SHV-12	SHV-12	-	-	-	-	-	-	-	-	-	SHV-12	-	-	-
UCI75	DX1033	Klebsiella	pneumoniae	PD-CRE	ST258	University of California, Irvine	-	Frame Shift	Disrupted by ISKpn26	2	Meropenem	2	2	4	4	4	4	4	4	2	2	2	2	2	2	0.5	SHV-12	SHV-12	-	-	-	-	-	-	-	-	-	SHV-12	-	-	-
UCI75	DX1033	Klebsiella	pneumoniae	PD-CRE	ST258	University of California, Irvine	-	Frame Shift	Disrupted by ISKpn26	3	Meropenem	2	4	4	4	4	4	4	4	4	4	2	2	4	2	0.5	SHV-12	SHV-12	-	-	-	-	-	-	-	-	-	SHV-12	-	-	-
UCI75	DX1033	Klebsiella	pneumoniae	PD-CRE	ST258	University of California, Irvine	-	Frame Shift	Disrupted by ISKpn26	1	Ertapenem	64	64	64	64	64	64	64	64	64	64	64	64	64	32	1	SHV-12	SHV-12	-	-	-	-	-	-	-	-	-	SHV-12	-	-	-
UCI75	DX1033	Klebsiella	pneumoniae	PD-CRE	ST258	University of California, Irvine	-	Frame Shift	Disrupted by ISKpn26	2	Ertapenem	64	64	64	64	64	64	128	128	128	128	64	64	64	64	1	SHV-12	SHV-12	-	-	-	-	-	-	-	-	-	SHV-12	-	-	-
UCI75	DX1033	Klebsiella	pneumoniae	PD-CRE	ST258	University of California, Irvine	-	Frame Shift	Disrupted by ISKpn26	3	Ertapenem	64	128	128	128	128	128	128	128	128	128	64	128	64	64	0.5	SHV-12	SHV-12	-	-	-	-	-	-	-	-	-	SHV-12	-	-	-
UCI88	DX1249	Serratia	marcescens	CP-CRE	NA	University of California, Irvine	SME-4	Intact	Intact	1	Meropenem	1024	512	256	128	64	32	16	8	2	1	0.5	0.5	0.25	0.25	32	-	SME-4, SRT-2	-	-	-	-	SME-4	-	-	-	-	-	-	-	SRT-2
UCI88	DX1249	Serratia	marcescens	CP-CRE	NA	University of California, Irvine	SME-4	Intact	Intact	2	Meropenem	1024	512	256	128	64	32	16	8	2	1	0.5	0.25	0.25	0.25	32	-	SME-4, SRT-2	-	-	-	-	SME-4	-	-	-	-	-	-	-	SRT-2
UCI88	DX1249	Serratia	marcescens	CP-CRE	NA	University of California, Irvine	SME-4	Intact	Intact	3	Meropenem	1024	512	512	128	64	64	32	16	4	1	0.5	0.25	0.25	0.125	16	-	SME-4, SRT-2	-	-	-	-	SME-4	-	-	-	-	-	-	-	SRT-2
UCI88	DX1249	Serratia	marcescens	CP-CRE	NA	University of California, Irvine	SME-4	Intact	Intact	1	Ertapenem	512	256	128	64	64	32	16	8	2	0.5	0.25	0.125	0.125	0.125	16	-	SME-4, SRT-2	-	-	-	-	SME-4	-	-	-	-	-	-	-	SRT-2
UCI88	DX1249	Serratia	marcescens	CP-CRE	NA	University of California, Irvine	SME-4	Intact	Intact	2	Ertapenem	1024	512	256	256	128	64	64	16	4	2	0.5	0.5	0.25	0.25	16	-	SME-4, SRT-2	-	-	-	-	SME-4	-	-	-	-	-	-	-	SRT-2
UCI88	DX1249	Serratia	marcescens	CP-CRE	NA	University of California, Irvine	SME-4	Intact	Intact	3	Ertapenem	1024	512	256	128	128	64	64	32	16	2	1	0.5	0.25	0.125	16	-	SME-4, SRT-2	-	-	-	-	SME-4	-	-	-	-	-	-	-	SRT-2
BIDMC77	RB827	Escherichia	coli	CSE	ST405	Beth Israel Deaconess Medical Center	-	Frame Shift	Intact	1	Meropenem	0.0625	0.125	0.125	0.0625	0.0625	0.0313	0.0313	0.0625	0.0313	0.0313	0.0313	0.0313	0.0313	0.0313	1.99681	OXA-1, CTX-M-15	OXA-1, CTX-M-15, EC	-	-	-	-	-	-	OXA-1	CTX-M-15	-	-	-	-	EC
BIDMC77	RB827	Escherichia	coli	CSE	ST405	Beth Israel Deaconess Medical Center	-	Frame Shift	Intact	2	Meropenem	0.0625	0.0625	0.0625	0.0625	0.0313	0.0313	0.0313	0.0313	0.0313	0.0313	0.0313	0.0313	0.0313	0.0313	1.99681	OXA-1, CTX-M-15	OXA-1, CTX-M-15, EC	-	-	-	-	-	-	OXA-1	CTX-M-15	-	-	-	-	EC
BIDMC77	RB827	Escherichia	coli	CSE	ST405	Beth Israel Deaconess Medical Center	-	Frame Shift	Intact	3	Meropenem	0.0625	0.0625	0.125	0.0625	0.0625	0.0313	0.0313	0.0313	0.0313	0.0313	0.0313	0.0313	0.0313	0.0313	1.99681	OXA-1, CTX-M-15	OXA-1, CTX-M-15, EC	-	-	-	-	-	-	OXA-1	CTX-M-15	-	-	-	-	EC
BIDMC41	RB566	Klebsiella	pneumoniae	CSE	ST37	Beth Israel Deaconess Medical Center	-	Truncated	Intact	1	Meropenem	0.125	0.125	0.125	0.125	0.0625	0.0625	0.0625	0.0625	0.0625	0.0625	0.0625	0.0625	0.0625	0.0625	2	TEM-1, SHV-12	TEM-1, SHV-12	-	-	-	-	-	-	-	-	TEM-1	SHV-12	-	-	-
BIDMC41	RB566	Klebsiella	pneumoniae	CSE	ST37	Beth Israel Deaconess Medical Center	-	Truncated	Intact	2	Meropenem	0.25	0.25	0.25	0.25	0.0625	0.0625	0.0625	0.0625	0.0625	0.0625	0.0625	0.0625	0.0625	0.0625	4	TEM-1, SHV-12	TEM-1, SHV-12	-	-	-	-	-	-	-	-	TEM-1	SHV-12	-	-	-
BIDMC41	RB566	Klebsiella	pneumoniae	CSE	ST37	Beth Israel Deaconess Medical Center	-	Truncated	Intact	3	Meropenem	0.25	0.25	0.25	0.125	0.125	0.125	0.125	0.125	0.0625	0.0625	0.0625	0.0625	0.0625	0.0625	2	TEM-1, SHV-12	TEM-1, SHV-12	-	-	-	-	-	-	-	-	TEM-1	SHV-12	-	-	-
BIDMC98	DX1288	Escherichia	coli	CSE	ST167	Beth Israel Deaconess Medical Center	-	Intact	Intact	1	Meropenem	0.0625	0.125	0.0625	0.0625	0.0625	0.0313	0.0313	0.0313	0.0313	0.0313	0.0313	0.0156	0.0313	0.0313	1.99681	OXA-1, CTX-M-15	OXA-1, CTX-M-15, EC	-	-	-	-	-	-	OXA-1	CTX-M-15	-	-	-	-	EC
BIDMC98	DX1288	Escherichia	coli	CSE	ST167	Beth Israel Deaconess Medical Center	-	Intact	Intact	2	Meropenem	0.0625	0.0625	0.0313	0.0625	0.0313	0.0313	0.0313	0.0313	0.0313	0.0313	0.0313	0.0156	0.0156	0.0156	1.99681	OXA-1, CTX-M-15	OXA-1, CTX-M-15, EC	-	-	-	-	-	-	OXA-1	CTX-M-15	-	-	-	-	EC
BIDMC98	DX1288	Escherichia	coli	CSE	ST167	Beth Israel Deaconess Medical Center	-	Intact	Intact	3	Meropenem	0.0625	0.0625	0.0625	0.0313	0.0313	0.0313	0.0313	0.0313	0.0313	0.0313	0.0313	0.0156	0.0313	0.0156	1.99681	OXA-1, CTX-M-15	OXA-1, CTX-M-15, EC	-	-	-	-	-	-	OXA-1	CTX-M-15	-	-	-	-	EC
MGH474		Enterobacter	cloacae	CSE	NA	Massachusetts General Hospital	-	Intact	Intact	1	Meropenem	0.0625	0.0313	0.0625	0.0313	0.0313	0.0313	0.0313	0.0313	0.0313	0.0313	0.0313	0.0156	0.0313	0.0313	1.99681	SHV-5	SHV-5, ACT-70	-	-	-	-	-	-	-	-	-	SHV-5	-	ACT-70	-
MGH474		Enterobacter	cloacae	CSE	NA	Massachusetts General Hospital	-	Intact	Intact	2	Meropenem	0.125	0.0625	0.0625	0.0313	0.0313	0.0313	0.0313	0.0313	0.0156	0.0156	0.0156	0.0156	0.0156	0.0156	3.99361	SHV-5	SHV-5, ACT-70	-	-	-	-	-	-	-	-	-	SHV-5	-	ACT-70	-
MGH474		Enterobacter	cloacae	CSE	NA	Massachusetts General Hospital	-	Intact	Intact	3	Meropenem	0.25	0.0625	0.0625	0.0313	0.0313	0.0313	0.0313	0.0313	0.0313	0.0313	0.0313	0.0156	0.0156	0.0156	7.98722	SHV-5	SHV-5, ACT-70	-	-	-	-	-	-	-	-	-	SHV-5	-	ACT-70	-
MGH476		Klebsiella	pneumoniae	CSE	NA	Massachusetts General Hospital	-	Intact	Intact	1	Meropenem	0.0625	0.0625	0.0625	0.0625	0.0625	0.0313	0.0313	0.0625	0.0313	0.0313	0.0313	0.0313	0.0313	0.0313	1.99681	CTX-M-15, SHV-1	CTX-M-15, SHV-1	-	-	-	-	-	-	-	CTX-M-15	-	SHV-1	-	-	-
MGH476		Klebsiella	pneumoniae	CSE	NA	Massachusetts General Hospital	-	Intact	Intact	2	Meropenem	0.0625	0.0625	0.0625	0.0313	0.0313	0.0313	0.0313	0.0313	0.0313	0.0313	0.0313	0.0313	0.0313	0.0313	1.99681	CTX-M-15, SHV-1	CTX-M-15, SHV-1	-	-	-	-	-	-	-	CTX-M-15	-	SHV-1	-	-	-
MGH476		Klebsiella	pneumoniae	CSE	NA	Massachusetts General Hospital	-	Intact	Intact	3	Meropenem	0.0625	0.0625	0.0625	0.0313	0.0313	0.0313	0.0313	0.0313	0.0313	0.0313	0.0313	0.0313	0.0313	0.0313	1.99681	CTX-M-15, SHV-1	CTX-M-15, SHV-1	-	-	-	-	-	-	-	CTX-M-15	-	SHV-1	-	-	-
